# Supplementary material for: Multi-region exome sequencing reveals the intratumoral heterogeneity of surgically resected small cell lung cancer
Source: Nat Commun. 2021 Sep 14;12:5431. doi: 10.1038/s41467-021-25787-x (PMC8440529; doi:10.1038/s41467-021-25787-x)
Supplement: Supplementary file 3 — Supplementary Data 1 [file 41467_2021_25787_MOESM3_ESM.xlsx]

## Sheet: Table S1
Supplementary Data 1. Quality control of Whole Exome Sequencing in our SCLC cohort.
SampleID	T_DEDUP_DEP	T_DUP_DEP	MAP_RATE	capture_efficiency
P01-1	239	319	99.30%	74.47%
P01-2	260	342	99.19%	75.09%
P01-3	266	350	99.56%	73.53%
P02-1	182	261	99.20%	73.19%
P02-2	199	253	99.53%	71.16%
P02-3	218	292	99.34%	72.57%
P03-1	226	322	99.44%	73.45%
P03-2	226	298	99.40%	72.98%
P03-3	175	228	99.30%	72.70%
P04-1	291	364	99.21%	70.11%
P04-2	257	301	99.23%	66.25%
P04-3	194	222	98.95%	52.71%
P05-1	262	347	99.56%	72.78%
P05-2	190	239	99.41%	73.23%
P05-3	279	377	99.31%	73.74%
P06-1	256	286	99.49%	67.76%
P06-2	291	318	99.59%	65.28%
P06-3	260	293	99.49%	66.96%
P07-1	238	305	99.59%	68.34%
P07-2	210	274	99.26%	75.59%
P07-3	215	264	99.56%	71.23%
P08-1	252	289	99.63%	67.78%
P08-2	312	339	99.70%	66.31%
P08-3	240	281	99.62%	68.10%
P09-1	139	152	99.70%	68.59%
P09-2	142	155	99.65%	68.21%
P09-3	229	258	99.61%	67.05%
P10-1	267	305	99.35%	65.67%
P10-2	402	478	99.31%	70.90%
P10-3	272	312	99.52%	66.60%
P11-1	326	374	99.59%	68.47%
P11-2	275	358	99.64%	70.61%
P11-3	129	139	99.74%	65.89%
P12-1	281	356	99.55%	71.03%
P12-2	237	306	99.38%	71.18%
P12-3	262	343	99.30%	67.07%
P13-1	284	343	99.59%	68.10%
P13-2	355	420	99.61%	70.45%
P13-3	230	264	99.69%	67.01%
P14-1	267	348	99.71%	70.54%
P14-2	209	251	99.59%	69.78%
P14-3	224	283	99.57%	68.35%
P15-1	264	352	99.69%	70.71%
P15-2	210	245	99.60%	69.09%
P15-3	230	296	99.51%	70.87%
P16-1	240	319	99.75%	66.98%
P16-2	249	315	99.76%	66.89%
P16-3	256	308	99.78%	66.59%
P17-1	93	139	99.78%	65.23%
P17-2	122	130	99.57%	61.51%
P17-3	128	147	99.77%	64.74%
P18-1	258	284	99.45%	69.11%
P18-2	270	309	99.54%	67.79%
P18-3	251	312	99.20%	61.87%
P19-1	103	148	99.75%	68.71%
P19-2	126	149	99.71%	66.34%
P19-3	159	173	99.65%	68.14%
P20-1	190	226	99.72%	66.15%
P20-2	172	216	99.66%	72.09%
P20-3	227	310	99.77%	68.99%
P21-1	281	344	99.53%	67.89%
P21-2	231	288	99.59%	66.09%
P21-3	222	249	99.12%	53.34%
P22-1	180	224	99.52%	73.07%
P22-2	220	283	99.45%	72.75%
P22-3	251	342	99.57%	72.75%
P23-1	133	144	99.64%	64.50%
P23-2	144	177	99.58%	68.33%
P23-3	120	129	99.54%	67.84%
P24-1	250	307	99.75%	68.59%
P24-2	195	242	99.62%	69.16%
P24-3	274	341	99.69%	68.18%
P25-1	230	288	99.59%	72.43%
P25-2	279	376	99.47%	72.34%
P25-3	279	358	99.69%	70.60%
P26-1	319	387	99.53%	70.05%
P26-2	212	246	99.63%	67.71%
P26-3	245	296	99.65%	68.01%
P27-1	234	265	99.56%	68.88%
P27-2	207	236	99.50%	68.69%
P27-3	241	275	99.55%	67.54%
P28-1	246	298	99.67%	71.17%
P28-2	206	248	99.62%	69.99%
P28-3	206	251	99.65%	71.13%
P29-1	262	321	99.49%	68.43%
P29-2	242	294	99.59%	69.05%
P29-3	222	270	99.66%	68.60%
P30-1	252	311	99.69%	70.02%
P30-2	277	337	99.65%	69.22%
P30-3	263	307	99.73%	67.15%
P31-1	175	206	99.64%	67.34%
P31-2	272	337	99.61%	69.40%
P31-3	246	297	99.20%	54.18%
P32-1	273	322	99.73%	66.82%
P32-2	270	317	99.67%	66.19%
P32-3	234	278	99.70%	67.44%
P33-1	216	255	99.70%	69.41%
P33-2	264	332	99.59%	70.86%
P33-3	223	270	99.68%	71.44%
P34-1	283	337	99.55%	67.93%
P34-2	213	244	99.60%	68.40%
P34-3	184	210	99.76%	69.13%
P35-1	315	368	99.67%	68.19%
P35-2	352	412	99.72%	67.56%
P35-3	235	289	99.70%	69.91%
P36-1	441	509	99.65%	70.70%
P36-2	671	819	99.57%	71.92%
P36-3	491	624	99.52%	69.35%
P37-1	279	318	99.58%	66.92%
P37-2	261	303	99.60%	67.30%
P37-3	230	255	99.57%	66.98%
P38-1	457	497	99.74%	68.09%
P38-2	641	722	99.72%	69.11%
P38-3	593	663	99.71%	68.26%
P39-1	239	285	99.76%	67.20%
P39-2	238	279	99.82%	66.62%
P39-3	238	279	99.74%	66.38%
P40-1	323	368	99.63%	71.26%
P40-2	349	391	99.56%	71.16%
P40-3	343	379	99.66%	69.80%
