# Supplementary material for: Multi-region exome sequencing reveals the intratumoral heterogeneity of surgically resected small cell lung cancer
Source: Nat Commun. 2021 Sep 14;12:5431. doi: 10.1038/s41467-021-25787-x (PMC8440529; doi:10.1038/s41467-021-25787-x)
Supplement: Supplementary file 5 — Supplementary Data 3 [file 41467_2021_25787_MOESM5_ESM.xlsx]

## Sheet: Data S2
Supplementary Data 3. Copy number variations in SCLC (n=40) identified using FACETS
SampleID	chrom	seg	num.mark	nhet	cnlr.median	mafR	segclust	cnlr.median.clust	mafR.clust	start	end	cf.em	tcn.em	lcn.em	Ploidy	ABSOLUTE.purity	GII	GD.pval	GD.status
P01-1	7	28	5517	237	-0.132538	0.34759	31	-0.160609	0.339627	21000	46040300	0.78963	3	1	3.37608	0.81	0.317	0	GD
P01-1	6	24	553	10	0.507137	0.205148	43	0.492823	NA	14118200	22776000	0.78963	5	NA	3.37608	0.81	0.317	0	GD
P01-1	17	68	437	13	-0.316518	0.34991	27	-0.316518	NA	10810900	15496730	0.478552	3	NA	3.37608	0.81	0.317	0	GD
P01-1	19	73	10346	514	0.2315	0.917425	39	0.217566	0.898133	326481	28267700	0.78963	4	1	3.37608	0.81	0.317	0	GD
P01-1	7	29	1763	71	-0.795856	-0.0116623	16	-0.797161	-0.0116623	46144500	70163700	0.11106	0	0	3.37608	0.81	0.317	0	GD
P01-1	1	5	3968	159	-0.635219	4.74991	22	-0.626015	4.73985	17277600	32646800	0.78963	2	0	3.37608	0.81	0.317	0	GD
P01-1	19	74	5448	274	0.691937	2.08272	44	0.691937	2.08272	28268000	45513100	0.78963	6	1	3.37608	0.81	0.317	0	GD
P01-1	5	21	14506	550	-0.642183	4.58107	22	-0.626015	4.73985	45645800	180687200	0.78963	2	0	3.37608	0.81	0.317	0	GD
P01-1	10	43	9106	366	-0.193048	5.83853	32	-0.160609	6.17714	93000	84711300	0.788649	3	0	3.37608	0.81	0.317	0	GD
P01-1	1	3	706	47	-0.589162	4.9881	22	-0.626015	4.73985	13802325	16840900	0.78963	2	0	3.37608	0.81	0.317	0	GD
P01-1	1	2	131	8	-1.44608	1.32479	12	-1.43281	NA	12836400	13786900	0.78963	1	0	3.37608	0.81	0.317	0	GD
P01-1	7	33	14	0	-3.35065	0	5	-3.35065	NA	144872800	146446600	0.78963	0	0	3.37608	0.81	0.317	0	GD
P01-1	17	67	4407	190	-0.60668	4.97759	22	-0.626015	4.73985	5953	10810800	0.78963	2	0	3.37608	0.81	0.317	0	GD
P01-1	19	72	40	1	-0.637039	0.522964	23	-0.626015	NA	110500	325900	NA	2	NA	3.37608	0.81	0.317	0	GD
P01-1	17	69	15	2	-3.21546	0.0749957	6	-3.21546	NA	15497000	15517200	0.78963	0	0	3.37608	0.81	0.317	0	GD
P01-1	17	70	17733	556	-0.16149	0.338834	31	-0.160609	0.339627	15517372	81052500	0.78963	3	1	3.37608	0.81	0.317	0	GD
P01-1	20	76	5746	231	-0.12998	0.36816	31	-0.160609	0.339627	68200	40626700	0.78963	3	1	3.37608	0.81	0.317	0	GD
P01-1	15	59	319	23	-1.42894	1.83664	11	-1.43281	1.83664	55133700	57364700	0.78963	1	0	3.37608	0.81	0.317	0	GD
P01-1	20	77	4028	167	0.199994	0.903659	39	0.217566	0.898133	40627100	62959131	0.78963	4	1	3.37608	0.81	0.317	0	GD
P01-1	7	30	4739	134	-0.174875	0.34672	31	-0.160609	0.339627	70228000	100637193	0.78963	3	1	3.37608	0.81	0.317	0	GD
P01-1	10	44	2084	95	-1.33712	2.31245	13	-1.34828	2.48597	84718582	98469200	0.789295	1	0	3.37608	0.81	0.317	0	GD
P01-1	18	71	6863	273	-0.174494	6.21317	32	-0.160609	6.17714	47492	77960500	0.788649	3	0	3.37608	0.81	0.317	0	GD
P01-1	12	50	8496	274	0.209126	0.849726	39	0.217566	0.898133	78571490	133795960	0.78963	4	1	3.37608	0.81	0.317	0	GD
P01-1	15	57	1105	42	-1.52029	1.61736	10	-1.52029	1.61736	20084100	29429100	0.78963	1	0	3.37608	0.81	0.317	0	GD
P01-1	1	4	207	9	-1.64104	0.182017	9	-1.64104	NA	16841300	17277300	0.78963	1	0	3.37608	0.81	0.317	0	GD
P01-1	22	80	7	1	-4.02111	0.404478	2	-4.02111	NA	50622000	50632200	0.78963	0	0	3.37608	0.81	0.317	0	GD
P01-1	7	32	5718	163	-0.191348	0.362218	31	-0.160609	0.339627	100648029	144738000	0.78963	3	1	3.37608	0.81	0.317	0	GD
P01-1	6	27	9860	358	-0.210086	6.00539	28	-0.213439	6.00539	73765100	170893496	0.783097	3	0	3.37608	0.81	0.317	0	GD
P01-1	9	38	544	19	-0.743957	0.710145	18	-0.743957	0.710145	38935300	70999600	0.464354	2	0	3.37608	0.81	0.317	0	GD
P01-1	1	7	22	0	-0.411835	0	25	-0.411835	NA	249149400	249212627	NA	2	NA	3.37608	0.81	0.317	0	GD
P01-1	12	51	12	0	-1.08579	0	14	-1.08579	NA	133797700	133810900	0.545798	1	0	3.37608	0.81	0.317	0	GD
P01-1	13	52	4718	140	-0.688479	4.61094	20	-0.690193	4.61094	19239500	67128700	0.78963	2	0	3.37608	0.81	0.317	0	GD
P01-1	3	14	2833	125	-0.197619	0.365438	31	-0.160609	0.339627	172025052	195505753	0.78963	3	1	3.37608	0.81	0.317	0	GD
P01-1	10	47	1571	92	-0.180526	5.91868	32	-0.160609	6.17714	124376760	135440400	0.788649	3	0	3.37608	0.81	0.317	0	GD
P01-1	9	37	4102	188	0.175386	0.894262	38	0.144337	0.858606	14765	38935000	0.776812	4	1	3.37608	0.81	0.317	0	GD
P01-1	6	23	3	1	-3.75571	-0.414697	3	-3.75571	NA	13978275	14009200	0.78963	1	0	3.37608	0.81	0.317	0	GD
P01-1	6	26	1790	48	0.344394	0.309329	41	0.344394	0.309329	50139100	73751799	0.78963	4	2	3.37608	0.81	0.317	0	GD
P01-1	9	39	2337	71	0.130592	0.83666	38	0.144337	0.858606	71002464	95021128	0.776812	4	1	3.37608	0.81	0.317	0	GD
P01-1	9	40	652	38	-0.154669	6.31194	32	-0.160609	6.17714	95021400	98211572	0.788649	3	0	3.37608	0.81	0.317	0	GD
P01-1	9	41	6	1	-3.7131	11.5486	4	-3.7131	NA	98211900	98216100	0.78963	0	0	3.37608	0.81	0.317	0	GD
P01-1	9	42	9071	382	-0.100842	6.29724	33	-0.100842	6.29724	98218600	141111300	0.78963	3	0	3.37608	0.81	0.317	0	GD
P01-1	3	18	18	1	-2.02357	2.36929	8	-2.02357	NA	197846903	197942300	0.78963	1	0	3.37608	0.81	0.317	0	GD
P01-1	3	17	20	1	0.25893	-0.00809345	40	0.25893	NA	197726100	197846629	0.78963	4	NA	3.37608	0.81	0.317	0	GD
P01-1	2	8	15849	587	-0.691383	0.0210988	19	-0.690193	0.0210988	41500	135702500	1	2	1	3.37608	0.81	0.317	0	GD
P01-1	6	25	7015	377	-0.150619	6.3286	32	-0.160609	6.17714	22776200	50081500	0.788649	3	0	3.37608	0.81	0.317	0	GD
P01-1	13	54	2232	111	-0.206724	0.334382	29	-0.213439	0.324616	95264700	115070200	0.78963	3	1	3.37608	0.81	0.317	0	GD
P01-1	16	65	8669	309	-0.132803	0.359097	31	-0.160609	0.339627	66800	33503761	0.78963	3	1	3.37608	0.81	0.317	0	GD
P01-1	16	66	7764	313	-0.612564	4.85733	22	-0.626015	4.73985	33504400	90238095	0.78963	2	0	3.37608	0.81	0.317	0	GD
P01-1	6	22	1404	58	0.477058	0.145187	42	0.492823	0.132385	257200	13977872	0.779394	5	2	3.37608	0.81	0.317	0	GD
P01-1	8	36	6332	245	0.494204	0.12963	42	0.492823	0.132385	81903685	146279479	0.779394	5	2	3.37608	0.81	0.317	0	GD
P01-1	21	78	4500	215	-0.563321	4.72492	24	-0.563321	4.72492	9419200	48084100	0.78963	2	0	3.37608	0.81	0.317	0	GD
P01-1	X	83	10666	6	0.906485	0.623959	45	0.906485	NA	2707708	154774900	0.78963	4	NA	3.37608	0.81	0.317	0	GD
P01-1	X	84	48	3	-0.821937	5.60605	17	-0.797161	NA	155003641	155255200	1	1	NA	3.37608	0.81	0.317	0	GD
P01-1	X	82	207	13	0.0636373	6.30802	36	0.0785789	NA	200879	2700300	0.612895	2	NA	3.37608	0.81	0.317	0	GD
P01-1	3	15	17	2	-2.89639	9.86706	7	-2.89639	NA	195507100	195513800	0.78963	0	0	3.37608	0.81	0.317	0	GD
P01-1	11	48	22486	880	-0.145347	0.342103	31	-0.160609	0.339627	86900	134337000	0.78963	3	1	3.37608	0.81	0.317	0	GD
P01-1	7	31	23	1	-4.37871	-0.215751	1	-4.37871	NA	100637500	100647600	0.78963	0	0	3.37608	0.81	0.317	0	GD
P01-1	1	1	3420	204	-0.614033	4.91635	22	-0.626015	4.73985	14500	12836200	0.78963	2	0	3.37608	0.81	0.317	0	GD
P01-1	15	64	19	0	-0.359973	0	26	-0.359973	NA	102359400	102515400	0.405009	3	NA	3.37608	0.81	0.317	0	GD
P01-1	7	34	1853	74	-0.131969	0.338887	31	-0.160609	0.339627	146471500	158937400	0.78963	3	1	3.37608	0.81	0.317	0	GD
P01-1	19	75	6665	361	-0.614188	0.0121129	21	-0.626015	0.0103492	45515100	59084100	1	2	1	3.37608	0.81	0.317	0	GD
P01-1	15	58	5245	128	-1.35535	2.6023	13	-1.34828	2.48597	29429400	55133300	0.789295	1	0	3.37608	0.81	0.317	0	GD
P01-1	10	45	4333	171	-0.178708	6.62809	32	-0.160609	6.17714	98469507	124340300	0.788649	3	0	3.37608	0.81	0.317	0	GD
P01-1	10	46	26	1	-3.34869	4.69103	5	-3.35065	NA	124340557	124361538	0.78963	0	0	3.37608	0.81	0.317	0	GD
P01-1	3	13	9303	363	0.14054	0.00747142	37	0.144337	0.00644206	85935300	172016500	0.692283	4	2	3.37608	0.81	0.317	0	GD
P01-1	2	10	5388	236	-0.189488	0.298429	31	-0.160609	0.339627	135711300	182339600	0.78963	3	1	3.37608	0.81	0.317	0	GD
P01-1	2	11	8759	292	0.15618	0.833421	38	0.144337	0.858606	182340000	242192700	0.776812	4	1	3.37608	0.81	0.317	0	GD
P01-1	3	12	11344	382	-0.618679	4.59896	22	-0.626015	4.73985	71100	85932800	0.78963	2	0	3.37608	0.81	0.317	0	GD
P01-1	8	35	7857	242	-0.218168	0.320454	29	-0.213439	0.324616	116500	81899800	0.78963	3	1	3.37608	0.81	0.317	0	GD
P01-1	12	49	13316	528	-0.137775	0.332734	31	-0.160609	0.339627	73800	78571300	0.78963	3	1	3.37608	0.81	0.317	0	GD
P01-1	15	62	11	1	-0.865024	-0.00805066	15	-0.865024	NA	74836226	74883300	NA	2	NA	3.37608	0.81	0.317	0	GD
P01-1	13	55	10	0	0.0517518	0	36	0.0785789	NA	115070426	115091900	0.612895	4	NA	3.37608	0.81	0.317	0	GD
P01-1	15	61	360	13	-0.21015	0.459068	30	-0.213439	NA	73585700	74753600	0.668197	3	NA	3.37608	0.81	0.317	0	GD
P01-1	2	9	10	0	0.258438	0	40	0.25893	NA	135702800	135711100	0.78963	4	NA	3.37608	0.81	0.317	0	GD
P01-1	15	63	4982	174	0.1353	0.875188	38	0.144337	0.858606	74883700	102358900	0.776812	4	1	3.37608	0.81	0.317	0	GD
P01-1	22	81	495	40	-0.0581389	0.332442	34	-0.0581389	0.332442	50632779	51220900	0.78963	3	1	3.37608	0.81	0.317	0	GD
P01-1	14	56	12472	463	-0.178996	0.345871	31	-0.160609	0.339627	19069100	107281200	0.78963	3	1	3.37608	0.81	0.317	0	GD
P01-1	3	16	588	18	-0.146986	0.326424	31	-0.160609	0.339627	195515000	197723300	0.78963	3	1	3.37608	0.81	0.317	0	GD
P01-1	4	19	16848	641	-0.640161	0.0107355	21	-0.626015	0.0103492	53200	190947451	1	2	1	3.37608	0.81	0.317	0	GD
P01-1	5	20	3929	150	0.115088	0.00370352	37	0.144337	0.00644206	140264	45645500	0.692283	4	2	3.37608	0.81	0.317	0	GD
P01-1	15	60	2907	79	-0.637315	-0.000791928	21	-0.626015	0.0103492	57365000	73581700	1	2	1	3.37608	0.81	0.317	0	GD
P01-1	1	6	31781	1209	-0.172182	0.327241	31	-0.160609	0.339627	32647000	249148200	0.78963	3	1	3.37608	0.81	0.317	0	GD
P01-1	13	53	1042	26	0.0880662	-0.00773015	35	0.0785789	-0.00773015	67205520	95264604	0.640438	4	2	3.37608	0.81	0.317	0	GD
P01-1	22	79	8215	334	-0.139992	0.338351	31	-0.160609	0.339627	16054800	50617700	0.78963	3	1	3.37608	0.81	0.317	0	GD
P01-2	9	34	9673	421	-0.14123	8.54521	33	-0.148552	8.55226	94909200	141111500	0.850634	3	0	3.43099	0.87	0.314	0	GD
P01-2	13	45	960	24	0.115645	-0.0236581	36	0.130135	0.00767406	66068800	92408505	0.760301	4	2	3.43099	0.87	0.314	0	GD
P01-2	19	64	603	33	-0.524359	0.982968	23	-0.520477	0.982968	19825500	24178400	0.36104	3	0	3.43099	0.87	0.314	0	GD
P01-2	10	37	5256	220	-0.205094	8.45107	31	-0.193901	8.23608	98469507	132081600	0.846924	3	0	3.43099	0.87	0.314	0	GD
P01-2	8	29	6297	245	0.48267	0.142547	44	0.485945	0.14645	81899700	146279479	0.834419	5	2	3.43099	0.87	0.314	0	GD
P01-2	21	75	185	9	0.189745	10.4483	40	0.183209	NA	38269209	39338900	0.556489	5	NA	3.43099	0.87	0.314	0	GD
P01-2	17	59	4362	191	-0.661887	6.63464	20	-0.685826	6.65836	5953	11458900	0.850634	2	0	3.43099	0.87	0.314	0	GD
P01-2	6	21	1828	49	0.352831	0.28256	43	0.352831	0.28256	49665600	73751799	0.850634	5	2	3.43099	0.87	0.314	0	GD
P01-2	19	67	3764	201	-0.626615	0.010087	21	-0.618515	0.010087	45515100	52938400	1	2	1	3.43099	0.87	0.314	0	GD
P01-2	12	43	134	10	0.304485	0.561362	42	0.304485	NA	133352000	133810935	0.493306	6	NA	3.43099	0.87	0.314	0	GD
P01-2	22	77	8672	374	-0.183637	0.412336	30	-0.193901	0.37944	16054600	51220800	0.850634	3	1	3.43099	0.87	0.314	0	GD
P01-2	X	78	208	13	0.0469084	7.19066	35	0.0469084	NA	200900	2692900	0.850634	2	NA	3.43099	0.87	0.314	0	GD
P01-2	1	1	4206	259	-0.690007	6.20597	19	-0.685826	6.24417	14500	16840900	0.847101	2	0	3.43099	0.87	0.314	0	GD
P01-2	13	47	13	0	0.113353	0	38	0.130135	NA	115067300	115091936	0.748076	4	NA	3.43099	0.87	0.314	0	GD
P01-2	13	44	4642	141	-0.733445	6.43852	17	-0.744304	6.35591	19239300	65885300	0.849796	2	0	3.43099	0.87	0.314	0	GD
P01-2	7	26	19	1	-4.98895	-0.231915	1	-4.98895	NA	100637500	100646300	0.850634	0	0	3.43099	0.87	0.314	0	GD
P01-2	20	71	6	1	-3.59393	1.57811	5	-3.59393	NA	36573800	36625000	0.850634	1	0	3.43099	0.87	0.314	0	GD
P01-2	20	72	579	29	-0.202689	0.414615	30	-0.193901	0.37944	36625200	40626700	0.850634	3	1	3.43099	0.87	0.314	0	GD
P01-2	1	3	3912	159	-0.699997	6.69605	20	-0.685826	6.65836	17277600	32646800	0.850634	2	0	3.43099	0.87	0.314	0	GD
P01-2	21	76	2191	129	-0.596744	6.41817	22	-0.618515	6.41817	39426800	48084149	0.850634	2	0	3.43099	0.87	0.314	0	GD
P01-2	3	12	19	1	0.124024	0.00435143	38	0.130135	NA	197726100	197846629	0.748076	4	NA	3.43099	0.87	0.314	0	GD
P01-2	17	60	17992	570	-0.199461	0.368507	30	-0.193901	0.37944	11459157	81052500	0.850634	3	1	3.43099	0.87	0.314	0	GD
P01-2	15	52	5259	188	0.129927	0.89358	37	0.130135	0.917812	73925565	102358900	0.798188	4	1	3.43099	0.87	0.314	0	GD
P01-2	1	4	31534	1207	-0.195003	0.360377	30	-0.193901	0.37944	32647000	249212500	0.850634	3	1	3.43099	0.87	0.314	0	GD
P01-2	19	68	1025	71	-1.0594	0.0519615	12	-1.0594	0.0519615	52938600	55396500	0.228132	0	0	3.43099	0.87	0.314	0	GD
P01-2	19	69	1830	90	-0.659353	0.0122554	18	-0.685826	0.0107795	55396764	59084100	1	2	1	3.43099	0.87	0.314	0	GD
P01-2	9	30	15	2	-0.836524	2.28124	15	-0.838512	NA	14765	116700	NA	2	NA	3.43099	0.87	0.314	0	GD
P01-2	11	40	22295	878	-0.182011	0.386814	30	-0.193901	0.37944	87000	134337100	0.850634	3	1	3.43099	0.87	0.314	0	GD
P01-2	X	80	49	3	-0.507257	7.76916	24	-0.520477	NA	155003641	155255200	1	1	NA	3.43099	0.87	0.314	0	GD
P01-2	19	66	5421	276	0.660722	2.19693	45	0.660722	2.19693	28268000	45513100	0.850634	6	1	3.43099	0.87	0.314	0	GD
P01-2	12	42	8289	261	0.184694	1.01121	39	0.183209	1.00803	79701964	133351800	0.850634	4	1	3.43099	0.87	0.314	0	GD
P01-2	3	10	9254	364	0.141234	0.0104768	36	0.130135	0.00767406	85008900	171969077	0.760301	4	2	3.43099	0.87	0.314	0	GD
P01-2	7	27	7527	236	-0.183021	0.391446	30	-0.193901	0.37944	100646600	158937357	0.850634	3	1	3.43099	0.87	0.314	0	GD
P01-2	7	24	1763	72	-0.914868	0.00838973	13	-0.914868	0.00838973	45848800	69582900	0.146799	0	0	3.43099	0.87	0.314	0	GD
P01-2	7	25	4704	134	-0.178074	0.366546	30	-0.193901	0.37944	69583300	100637193	0.850634	3	1	3.43099	0.87	0.314	0	GD
P01-2	6	18	3702	266	-0.185173	8.34971	31	-0.193901	8.23608	22776200	34985700	0.846924	3	0	3.43099	0.87	0.314	0	GD
P01-2	12	41	13275	530	-0.15712	0.389672	32	-0.148552	0.407954	73800	79697400	0.850634	3	1	3.43099	0.87	0.314	0	GD
P01-2	8	28	7782	242	-0.284636	0.372438	27	-0.284636	0.372438	116500	81897700	0.850634	3	1	3.43099	0.87	0.314	0	GD
P01-2	21	74	2096	77	-0.753413	6.23731	17	-0.744304	6.35591	9419100	38139700	0.849796	2	0	3.43099	0.87	0.314	0	GD
P01-2	X	79	10662	6	0.910595	0.256758	46	0.910595	NA	2700202	154774900	0.850634	4	NA	3.43099	0.87	0.314	0	GD
P01-2	2	6	5363	237	-0.201281	0.344363	30	-0.193901	0.37944	135694379	182339600	0.850634	3	1	3.43099	0.87	0.314	0	GD
P01-2	13	46	2280	112	-0.195894	0.37011	30	-0.193901	0.37944	92408800	115064700	0.850634	3	1	3.43099	0.87	0.314	0	GD
P01-2	6	20	3181	109	-0.146545	8.58027	33	-0.148552	8.55226	35046400	49665290	0.850634	3	0	3.43099	0.87	0.314	0	GD
P01-2	6	17	1947	68	0.493238	0.161568	44	0.485945	0.14645	257200	22776000	0.834419	5	2	3.43099	0.87	0.314	0	GD
P01-2	19	62	38	1	-0.365128	0.650313	26	-0.352693	NA	110900	326700	0.517084	3	NA	3.43099	0.87	0.314	0	GD
P01-2	6	19	5	1	-3.6362	2.67327	4	-3.6362	NA	34986000	35028200	0.850634	1	0	3.43099	0.87	0.314	0	GD
P01-2	3	9	11210	383	-0.669076	6.22763	19	-0.685826	6.24417	71100	85008600	0.847101	2	0	3.43099	0.87	0.314	0	GD
P01-2	1	2	196	9	-1.75598	0.236939	8	-1.75598	NA	16847100	17277300	0.850634	1	0	3.43099	0.87	0.314	0	GD
P01-2	14	48	12404	462	-0.201218	0.38758	30	-0.193901	0.37944	19069200	107281100	0.850634	3	1	3.43099	0.87	0.314	0	GD
P01-2	15	50	6581	192	-1.52473	3.32997	9	-1.52473	3.32997	20457300	57744600	0.850634	1	0	3.43099	0.87	0.314	0	GD
P01-2	16	54	12	0	-1.22718	0	11	-1.22718	NA	66888	85600	0.625749	1	0	3.43099	0.87	0.314	0	GD
P01-2	16	55	759	35	-0.104932	0.423831	34	-0.104932	0.423831	85900	1274600	0.850634	3	1	3.43099	0.87	0.314	0	GD
P01-2	19	65	20	0	-0.451312	0	25	-0.451312	NA	24270119	28267700	NA	2	NA	3.43099	0.87	0.314	0	GD
P01-2	6	22	9774	358	-0.20324	8.08052	31	-0.193901	8.23608	73765100	170893496	0.846924	3	0	3.43099	0.87	0.314	0	GD
P01-2	7	23	5409	236	-0.147757	0.445435	32	-0.148552	0.407954	21000	45848500	0.850634	3	1	3.43099	0.87	0.314	0	GD
P01-2	20	73	4013	168	0.183209	1.06771	39	0.183209	1.00803	40627100	62959131	0.850634	4	1	3.43099	0.87	0.314	0	GD
P01-2	20	70	5108	201	-0.140942	0.412704	32	-0.148552	0.407954	68200	36573500	0.850634	3	1	3.43099	0.87	0.314	0	GD
P01-2	10	36	2066	95	-1.48093	3.44665	10	-1.48093	3.44665	82423900	98469200	0.847394	1	0	3.43099	0.87	0.314	0	GD
P01-2	16	57	7797	273	-0.190475	0.401063	30	-0.193901	0.37944	1291305	33504491	0.850634	3	1	3.43099	0.87	0.314	0	GD
P01-2	16	58	7691	312	-0.703819	6.65548	20	-0.685826	6.65836	33504700	90238095	0.850634	2	0	3.43099	0.87	0.314	0	GD
P01-2	19	63	9611	481	0.238615	1.00512	41	0.238615	1.00512	327167	19825300	0.850634	4	1	3.43099	0.87	0.314	0	GD
P01-2	3	13	17	1	-2.42383	1.60357	7	-2.42383	NA	197846903	197942300	0.850634	1	0	3.43099	0.87	0.314	0	GD
P01-2	4	14	16707	641	-0.685826	0.0129936	18	-0.685826	0.0107795	53200	190947451	1	2	1	3.43099	0.87	0.314	0	GD
P01-2	18	61	6825	273	-0.208862	8.11769	31	-0.193901	8.23608	47492	77960500	0.846924	3	0	3.43099	0.87	0.314	0	GD
P01-2	15	49	38	2	-2.96787	-0.0179636	6	-2.96787	NA	20084200	20457157	0.794394	0	0	3.43099	0.87	0.314	0	GD
P01-2	9	33	2293	70	0.0887941	0.958814	37	0.130135	0.917812	70972109	94908900	0.798188	4	1	3.43099	0.87	0.314	0	GD
P01-2	2	7	8637	292	0.137304	0.924883	37	0.130135	0.917812	182340000	242155500	0.798188	4	1	3.43099	0.87	0.314	0	GD
P01-2	9	31	3980	181	0.179257	0.940084	39	0.183209	1.00803	117371	38414067	0.850634	4	1	3.43099	0.87	0.314	0	GD
P01-2	2	8	38	0	-0.294315	0	28	-0.284636	NA	242155800	242192700	0.623533	3	NA	3.43099	0.87	0.314	0	GD
P01-2	15	51	2898	78	-0.673784	-0.00666523	18	-0.685826	0.0107795	57745851	73925400	1	2	1	3.43099	0.87	0.314	0	GD
P01-2	16	56	10	1	-3.68737	1.11956	3	-3.68737	NA	1274800	1291037	0.850634	0	0	3.43099	0.87	0.314	0	GD
P01-2	10	39	614	44	-0.245659	8.82732	29	-0.243134	8.01418	132891500	135440300	0.850634	3	0	3.43099	0.87	0.314	0	GD
P01-2	3	11	3405	144	-0.215322	0.422476	30	-0.193901	0.37944	171969400	197723300	0.850634	3	1	3.43099	0.87	0.314	0	GD
P01-2	10	38	11	1	-4.36389	2.30856	2	-4.36389	NA	132081800	132891254	0.850634	0	0	3.43099	0.87	0.314	0	GD
P01-2	5	16	14363	549	-0.701888	6.27969	19	-0.685826	6.24417	45645800	180687200	0.847101	2	0	3.43099	0.87	0.314	0	GD
P01-2	10	35	9001	364	-0.241975	7.92499	29	-0.243134	8.01418	93300	82403730	0.850634	3	0	3.43099	0.87	0.314	0	GD
P01-2	2	5	15621	586	-0.74687	0.0236348	16	-0.744304	0.0236348	41500	135677800	1	2	1	3.43099	0.87	0.314	0	GD
P01-2	9	32	571	21	-0.8405	0.902626	14	-0.838512	0.902626	38423800	70958900	0.480402	2	0	3.43099	0.87	0.314	0	GD
P01-2	5	15	3901	150	0.107099	0.00567545	36	0.130135	0.00767406	140264	45645500	0.760301	4	2	3.43099	0.87	0.314	0	GD
P01-2	15	53	20	0	-0.332673	0	26	-0.352693	NA	102359400	102515453	0.517084	3	NA	3.43099	0.87	0.314	0	GD
P01-3	10	41	5966	265	-0.13014	3.22129	26	-0.130376	3.19278	98469507	135440400	0.652783	3	0	3.41383	0.64	0.314	0	GD
P01-3	8	31	7886	242	-0.223846	0.237214	23	-0.198398	0.257472	116500	81889200	0.652783	3	1	3.41383	0.64	0.314	0	GD
P01-3	7	30	7622	237	-0.148383	0.230272	25	-0.130376	0.234236	100646600	158937357	0.652783	3	1	3.41383	0.64	0.314	0	GD
P01-3	11	42	2029	103	-0.149299	0.234954	25	-0.130376	0.234236	87100	5810080	0.652783	3	1	3.41383	0.64	0.314	0	GD
P01-3	6	24	1842	49	0.301439	0.319003	35	0.301439	0.319003	49582400	73023200	0.652783	4	2	3.41383	0.64	0.314	0	GD
P01-3	3	15	194	2	-0.0784919	-0.0360972	27	-0.130376	NA	197259300	197846629	0.652783	3	NA	3.41383	0.64	0.314	0	GD
P01-3	3	16	16	1	-1.03445	3.98775	11	-1.04981	NA	197846903	197942300	0.573017	1	0	3.41383	0.64	0.314	0	GD
P01-3	7	27	2010	81	-0.72944	0.0262715	13	-0.706239	0.0444457	45701500	72396400	0.204521	1	0	3.41383	0.64	0.314	0	GD
P01-3	16	58	8591	306	-0.10409	0.239187	25	-0.130376	0.234236	66640	32473000	0.652783	3	1	3.41383	0.64	0.314	0	GD
P01-3	4	17	17045	640	-0.542027	0.00956188	14	-0.547414	0.00651987	53300	190947451	1	2	1	3.41383	0.64	0.314	0	GD
P01-3	1	5	9	1	-2.91753	0.0337352	7	-2.91753	NA	232575400	232581700	0.652783	0	0	3.41383	0.64	0.314	0	GD
P01-3	19	66	5471	276	0.580439	1.5679	37	0.580439	1.5679	28247500	45515400	0.652783	6	1	3.41383	0.64	0.314	0	GD
P01-3	14	53	6311	231	-0.145127	0.215122	25	-0.130376	0.234236	65494500	107281100	0.652783	3	1	3.41383	0.64	0.314	0	GD
P01-3	10	37	8433	344	-0.198303	3.07614	22	-0.198398	3.12702	92981	75871800	0.627213	3	0	3.41383	0.64	0.314	0	GD
P01-3	18	62	6895	273	-0.171459	3.1923	22	-0.198398	3.12702	47492	77960500	0.627213	3	0	3.41383	0.64	0.314	0	GD
P01-3	20	70	4072	169	0.171291	0.600221	34	0.199037	0.646432	40122500	62959100	0.652783	4	1	3.41383	0.64	0.314	0	GD
P01-3	7	26	5482	235	-0.123443	0.250534	25	-0.130376	0.234236	19700	45699800	0.652783	3	1	3.41383	0.64	0.314	0	GD
P01-3	3	14	3283	143	-0.186685	0.290956	23	-0.198398	0.257472	172025052	197249693	0.652783	3	1	3.41383	0.64	0.314	0	GD
P01-3	1	2	221	9	-1.55959	0.292934	8	-1.55959	NA	16847900	17292163	0.504201	0	0	3.41383	0.64	0.314	0	GD
P01-3	14	51	6232	231	-0.150059	0.246356	25	-0.130376	0.234236	19069100	65471000	0.652783	3	1	3.41383	0.64	0.314	0	GD
P01-3	1	4	29811	1094	-0.146506	0.225601	25	-0.130376	0.234236	32658400	232574921	0.652783	3	1	3.41383	0.64	0.314	0	GD
P01-3	12	46	8512	272	0.195405	0.662018	34	0.199037	0.646432	78592463	133795960	0.652783	4	1	3.41383	0.64	0.314	0	GD
P01-3	2	9	5566	185	-0.693513	0.0509751	13	-0.706239	0.0444457	88084600	135309500	0.204521	1	0	3.41383	0.64	0.314	0	GD
P01-3	9	34	565	21	-0.977073	0.454815	12	-0.977073	0.454815	38607600	70919300	0.515126	1	0	3.41383	0.64	0.314	0	GD
P01-3	6	22	6	3	-3.36114	4.44101	5	-3.36114	NA	32547100	32549296	0.652783	0	0	3.41383	0.64	0.314	0	GD
P01-3	2	8	21	1	-3.72325	0.0399761	3	-3.72325	NA	88016400	88084000	0.652783	0	0	3.41383	0.64	0.314	0	GD
P01-3	19	63	65	4	0.0094326	0.28406	29	0.0094326	NA	110700	374204	0.235525	6	NA	3.41383	0.64	0.314	0	GD
P01-3	5	19	14645	549	-0.554838	2.11465	15	-0.547414	2.1651	45645800	180687200	0.628108	2	0	3.41383	0.64	0.314	0	GD
P01-3	1	1	4298	258	-0.567222	2.12334	15	-0.547414	2.1651	14500	16847400	0.628108	2	0	3.41383	0.64	0.314	0	GD
P01-3	19	65	676	36	-0.44198	0.591819	19	-0.452281	0.591819	19763200	24346100	0.366738	2	0	3.41383	0.64	0.314	0	GD
P01-3	6	25	9945	358	-0.150581	3.21013	26	-0.130376	3.19278	73023500	170893500	0.652783	3	0	3.41383	0.64	0.314	0	GD
P01-3	14	52	8	1	-3.02099	1.11085	6	-3.02099	NA	65471200	65494000	0.652783	0	0	3.41383	0.64	0.314	0	GD
P01-3	6	21	2872	202	-0.153289	3.07069	26	-0.130376	3.19278	22021100	32546828	0.652783	3	0	3.41383	0.64	0.314	0	GD
P01-3	X	75	210	13	-0.0438962	2.54567	28	-0.0438962	NA	200900	2692900	0.652783	2	NA	3.41383	0.64	0.314	0	GD
P01-3	17	60	4418	191	-0.455127	2.18545	18	-0.452281	2.18545	5994	11145600	0.621125	2	0	3.41383	0.64	0.314	0	GD
P01-3	X	77	52	3	-0.254265	2.78484	24	-0.198398	NA	154774700	155255200	0.149797	2	NA	3.41383	0.64	0.314	0	GD
P01-3	17	61	18319	571	-0.133773	0.217667	25	-0.130376	0.234236	11166700	81052500	0.652783	3	1	3.41383	0.64	0.314	0	GD
P01-3	X	76	10671	6	0.76815	0.323633	38	0.76815	NA	2700100	154754300	0.652783	4	NA	3.41383	0.64	0.314	0	GD
P01-3	6	23	4125	171	-0.0778995	3.24914	26	-0.130376	3.19278	32549596	49580400	0.652783	3	0	3.41383	0.64	0.314	0	GD
P01-3	21	71	4552	215	-0.534593	2.22804	15	-0.547414	2.1651	9419200	48084177	0.628108	2	0	3.41383	0.64	0.314	0	GD
P01-3	6	20	1943	69	0.404251	0.113758	36	0.412267	0.0934923	257200	21808700	0.631705	5	2	3.41383	0.64	0.314	0	GD
P01-3	11	43	4	2	-3.48756	0.876914	4	-3.48756	NA	5842310	5862075	0.652783	0	0	3.41383	0.64	0.314	0	GD
P01-3	13	50	2341	114	-0.145887	0.209697	25	-0.130376	0.234236	92408505	115091800	0.652783	3	1	3.41383	0.64	0.314	0	GD
P01-3	5	18	3932	151	0.0943939	0.00325017	32	0.113128	0.00304864	140269	45645500	0.590135	4	2	3.41383	0.64	0.314	0	GD
P01-3	22	72	503	23	-0.30043	0.246811	21	-0.30043	0.246811	16054800	18842402	0.648239	3	1	3.41383	0.64	0.314	0	GD
P01-3	22	73	4	1	-4.41634	-0.223435	1	-4.41634	NA	18843000	18844600	0.652783	0	0	3.41383	0.64	0.314	0	GD
P01-3	19	64	9656	475	0.221773	0.669891	34	0.199037	0.646432	374453	19762600	0.652783	4	1	3.41383	0.64	0.314	0	GD
P01-3	10	40	2133	95	-1.04981	0.97178	10	-1.04981	0.97178	84332200	98460700	0.608027	1	0	3.41383	0.64	0.314	0	GD
P01-3	19	67	6696	362	-0.512248	0.0213906	17	-0.505155	0.0213906	45515700	59084100	1	2	1	3.41383	0.64	0.314	0	GD
P01-3	1	6	2222	117	-0.139736	0.229182	25	-0.130376	0.234236	232596600	249212500	0.652783	3	1	3.41383	0.64	0.314	0	GD
P01-3	11	44	20596	774	-0.125365	0.256806	25	-0.130376	0.234236	5862532	134336900	0.652783	3	1	3.41383	0.64	0.314	0	GD
P01-3	9	33	4094	186	0.168611	0.605668	34	0.199037	0.646432	14765	38607440	0.652783	4	1	3.41383	0.64	0.314	0	GD
P01-3	2	10	5434	238	-0.149712	0.179778	25	-0.130376	0.234236	135470735	180819200	0.652783	3	1	3.41383	0.64	0.314	0	GD
P01-3	15	57	17	0	-0.257082	0	24	-0.198398	NA	102369400	102515453	0.149797	5	NA	3.41383	0.64	0.314	0	GD
P01-3	9	35	2324	71	0.0845473	0.722724	33	0.113128	0.630852	70958700	94867000	0.603725	4	1	3.41383	0.64	0.314	0	GD
P01-3	22	74	8290	352	-0.110396	0.245721	25	-0.130376	0.234236	18844900	51220699	0.652783	3	1	3.41383	0.64	0.314	0	GD
P01-3	16	59	7925	317	-0.490555	2.25004	16	-0.505155	2.16864	32473100	90237872	0.625085	2	0	3.41383	0.64	0.314	0	GD
P01-3	10	39	748	20	-0.134503	2.99077	26	-0.130376	3.19278	75893700	84118700	0.652783	3	0	3.41383	0.64	0.314	0	GD
P01-3	20	68	42	7	-0.0926017	0.525041	27	-0.130376	NA	68396	270300	0.652783	3	NA	3.41383	0.64	0.314	0	GD
P01-3	2	7	10355	399	-0.525818	0.00327623	14	-0.547414	0.00651987	41500	88016150	1	2	1	3.41383	0.64	0.314	0	GD
P01-3	7	29	20	1	-4.17885	-0.186351	2	-4.17885	NA	100637500	100646414	0.652783	0	0	3.41383	0.64	0.314	0	GD
P01-3	2	11	8838	292	0.106845	0.60544	33	0.113128	0.630852	180819700	242192700	0.603725	4	1	3.41383	0.64	0.314	0	GD
P01-3	3	12	11459	383	-0.507191	2.101	16	-0.505155	2.16864	71200	87017600	0.625085	2	0	3.41383	0.64	0.314	0	GD
P01-3	20	69	5722	223	-0.12815	0.230477	25	-0.130376	0.234236	270400	40122000	0.652783	3	1	3.41383	0.64	0.314	0	GD
P01-3	7	28	4618	126	-0.12809	0.248444	25	-0.130376	0.234236	72396936	100637232	0.652783	3	1	3.41383	0.64	0.314	0	GD
P01-3	15	55	2967	79	-0.523958	0.000171341	14	-0.547414	0.00651987	57484400	73660400	1	2	1	3.41383	0.64	0.314	0	GD
P01-3	13	49	976	23	0.0459391	-0.0186213	31	0.0673437	-0.0186213	66068700	92381000	0.508749	4	2	3.41383	0.64	0.314	0	GD
P01-3	1	3	3990	159	-0.556564	2.25	15	-0.547414	2.1651	17292500	32658200	0.628108	2	0	3.41383	0.64	0.314	0	GD
P01-3	12	45	13440	530	-0.110547	0.250624	25	-0.130376	0.234236	73600	78591200	0.652783	3	1	3.41383	0.64	0.314	0	GD
P01-3	12	47	13	0	-0.447077	0	20	-0.452281	NA	133797700	133810800	NA	2	NA	3.41383	0.64	0.314	0	GD
P01-3	9	36	9828	421	-0.103332	3.21676	26	-0.130376	3.19278	94867200	141111400	0.652783	3	0	3.41383	0.64	0.314	0	GD
P01-3	15	54	6786	193	-1.09458	0.975787	9	-1.09458	0.975787	20084100	57458800	0.631273	1	0	3.41383	0.64	0.314	0	GD
P01-3	3	13	9300	364	0.133377	0.00300258	32	0.113128	0.00304864	87018000	172016500	0.590135	4	2	3.41383	0.64	0.314	0	GD
P01-3	15	56	5352	188	0.0687475	0.580798	30	0.0673437	0.580798	73660505	102369200	0.610112	4	1	3.41383	0.64	0.314	0	GD
P01-3	8	32	6364	245	0.417302	0.0885284	36	0.412267	0.0934923	81892700	146279479	0.631705	5	2	3.41383	0.64	0.314	0	GD
P01-3	13	48	4741	141	-0.57249	2.24282	15	-0.547414	2.1651	19239500	65885300	0.628108	2	0	3.41383	0.64	0.314	0	GD
P01-3	10	38	16	1	-2.90267	3.93803	7	-2.91753	NA	75872100	75889600	0.652783	0	0	3.41383	0.64	0.314	0	GD
P02-1	19	64	1835	102	-0.235195	0.00221726	31	-0.245186	0.00487376	55505600	59084000	0.410106	4	2	4.35612	0.58	0.119	0	GD
P02-1	19	63	1989	128	-0.496781	0.00834349	21	-0.517288	0.00925408	50981400	55502200	0.180862	4	2	4.35612	0.58	0.119	0	GD
P02-1	5	15	12552	431	-0.704368	1.702	14	-0.700589	1.68461	77081100	180666300	0.569495	2	0	4.35612	0.58	0.119	0	GD
P02-1	8	26	12644	400	-0.0698579	0.00809851	36	-0.058183	0.0065354	116300	128849600	0.577146	4	2	4.35612	0.58	0.119	0	GD
P02-1	11	38	9061	355	-0.150923	0.0021349	32	-0.174438	0.00638508	87000	57585200	0.488564	4	2	4.35612	0.58	0.119	0	GD
P02-1	7	25	18	0	-0.662538	0	17	-0.652522	NA	158829300	158937400	NA	2	NA	4.35612	0.58	0.119	0	GD
P02-1	8	28	631	35	-0.055181	-0.0122782	36	-0.058183	0.0065354	130742300	135725200	0.577146	4	2	4.35612	0.58	0.119	0	GD
P02-1	8	29	225	11	-0.950786	1.76564	11	-0.986206	NA	135788000	140954900	NA	2	NA	4.35612	0.58	0.119	0	GD
P02-1	8	30	1683	72	-0.268376	0.0144618	31	-0.245186	0.00487376	140998947	146279479	0.410106	4	2	4.35612	0.58	0.119	0	GD
P02-1	21	69	4577	213	-0.0958641	0.0241828	34	-0.106933	0.0108126	15535900	48084100	0.556649	4	2	4.35612	0.58	0.119	0	GD
P02-1	9	33	12888	424	-0.121553	0.008159	34	-0.106933	0.0108126	71395044	141124297	0.556649	4	2	4.35612	0.58	0.119	0	GD
P02-1	1	2	12875	447	-0.313688	0.188149	26	-0.314246	0.204458	32505100	114944000	0.577146	3	1	4.35612	0.58	0.119	0	GD
P02-1	2	6	10961	363	-0.320652	0.197726	26	-0.314246	0.204458	41500	87042800	0.577146	3	1	4.35612	0.58	0.119	0	GD
P02-1	X	73	4638	3	0.123936	0.832626	40	0.123936	NA	102470100	155255100	0.553739	2	NA	4.35612	0.58	0.119	0	GD
P02-1	10	37	12584	522	-0.698757	1.7141	14	-0.700589	1.68461	50535200	135440400	0.569495	2	0	4.35612	0.58	0.119	0	GD
P02-1	14	46	4582	138	0.00782686	0.0160605	38	-0.0052895	0.0089373	21553000	56150861	0.577146	4	2	4.35612	0.58	0.119	0	GD
P02-1	1	5	19839	884	0.165062	0.969536	41	0.164548	0.969536	145367842	249230847	0.577146	5	1	4.35612	0.58	0.119	0	GD
P02-1	3	9	18775	749	-0.699975	1.65121	14	-0.700589	1.68461	71400	139102400	0.569495	2	0	4.35612	0.58	0.119	0	GD
P02-1	5	14	7247	263	-0.123087	0.00170374	34	-0.106933	0.0108126	140403	77080800	0.556649	4	2	4.35612	0.58	0.119	0	GD
P02-1	11	40	14742	555	-0.0770712	0.00830701	36	-0.058183	0.0065354	57798860	134336900	0.577146	4	2	4.35612	0.58	0.119	0	GD
P02-1	14	47	6	1	-3.5003	-0.0310339	3	-3.5003	NA	56197700	56472900	NA	3	NA	4.35612	0.58	0.119	0	GD
P02-1	10	36	36	0	-0.144837	0	33	-0.174438	NA	50323500	50535000	0.514495	4	NA	4.35612	0.58	0.119	0	GD
P02-1	6	19	10	1	1.06381	11.5171	46	1.06381	NA	107392300	107515100	0.577146	11	NA	4.35612	0.58	0.119	0	GD
P02-1	1	4	92	0	-2.37445	0	5	-2.37445	NA	145109300	145367300	0.577146	0	0	4.35612	0.58	0.119	0	GD
P02-1	11	39	5	1	-3.59628	0.608552	2	-3.59628	NA	57585420	57798723	0.577146	0	0	4.35612	0.58	0.119	0	GD
P02-1	15	52	49	1	-1.16551	-0.175619	8	-1.16551	NA	102284500	102515400	0.502165	1	0	4.35612	0.58	0.119	0	GD
P02-1	3	12	25	2	-0.591184	0.138685	19	-0.592731	NA	197779400	197942300	NA	2	NA	4.35612	0.58	0.119	0	GD
P02-1	4	13	18421	658	-0.356748	0.189956	23	-0.356748	0.189956	53200	190947451	0.577146	3	1	4.35612	0.58	0.119	0	GD
P02-1	9	31	4381	135	-0.0377884	0.00746043	36	-0.058183	0.0065354	14800	38935100	0.577146	4	2	4.35612	0.58	0.119	0	GD
P02-1	3	11	3542	152	0.688564	0.784871	45	0.688564	0.784871	178492200	197779200	0.577146	8	2	4.35612	0.58	0.119	0	GD
P02-1	13	44	8522	258	-0.653472	1.75393	15	-0.652522	1.75393	19183800	115091500	0.577146	2	0	4.35612	0.58	0.119	0	GD
P02-1	6	18	55	4	4.03761	14.0099	47	4.03761	NA	107031213	107391900	0.577146	94	NA	4.35612	0.58	0.119	0	GD
P02-1	14	45	588	31	-0.353718	-0.0196008	24	-0.356748	-0.0196008	19069200	21552849	0.314641	4	2	4.35612	0.58	0.119	0	GD
P02-1	6	17	14252	639	-0.323156	0.214096	26	-0.314246	0.204458	257100	107020100	0.577146	3	1	4.35612	0.58	0.119	0	GD
P02-1	20	65	30	9	-0.366567	0.0645629	25	-0.356748	NA	68396	251900	0.20199	5	NA	4.35612	0.58	0.119	0	GD
P02-1	17	57	2982	78	-0.988684	1.59322	9	-0.986206	1.59322	9489900	25601500	0.577146	2	0	4.35612	0.58	0.119	0	GD
P02-1	16	54	8416	347	-0.736296	1.62416	12	-0.748387	1.64891	31656000	90238200	0.564814	2	0	4.35612	0.58	0.119	0	GD
P02-1	1	3	1350	27	-0.475628	0.12575	22	-0.445682	0.190034	114944200	145104000	0.486996	3	1	4.35612	0.58	0.119	0	GD
P02-1	5	16	17	0	-0.159499	0	33	-0.174438	NA	180666600	180687212	0.514495	4	NA	4.35612	0.58	0.119	0	GD
P02-1	8	27	16	0	-2.76215	0	4	-2.76215	NA	128849800	130647400	0.577146	0	0	4.35612	0.58	0.119	0	GD
P02-1	1	1	8854	439	-0.52219	0.184088	20	-0.517288	0.184088	14500	32504400	0.528443	3	1	4.35612	0.58	0.119	0	GD
P02-1	12	41	1143	39	-0.0423065	0.0053142	36	-0.058183	0.0065354	73700	5983900	0.577146	4	2	4.35612	0.58	0.119	0	GD
P02-1	12	42	5	2	-3.78212	-0.0290244	1	-3.78212	NA	5984100	6031600	0.577146	0	0	4.35612	0.58	0.119	0	GD
P02-1	12	43	22252	648	-0.0539048	0.00480698	36	-0.058183	0.0065354	6032000	133810800	0.577146	4	2	4.35612	0.58	0.119	0	GD
P02-1	19	60	10045	450	-0.184577	0.0107772	32	-0.174438	0.00638508	110600	19843850	0.488564	4	2	4.35612	0.58	0.119	0	GD
P02-1	9	32	613	19	-0.996622	0.0378983	10	-0.986206	0.0378983	38935300	71366700	0.316148	1	0	4.35612	0.58	0.119	0	GD
P02-1	7	21	7184	313	-0.768413	0.0054195	13	-0.748387	0.0054195	19700	63220900	1	2	1	4.35612	0.58	0.119	0	GD
P02-1	3	10	3458	104	0.454397	0.311367	44	0.454397	0.311367	139108302	178213000	0.577146	7	2	4.35612	0.58	0.119	0	GD
P02-1	X	72	4482	2	-0.0349431	0.0936227	37	-0.058183	NA	47100500	102427400	0.577146	2	NA	4.35612	0.58	0.119	0	GD
P02-1	10	34	4209	181	-0.0144204	0.002963	38	-0.0052895	0.0089373	93300	35930405	0.577146	4	2	4.35612	0.58	0.119	0	GD
P02-1	2	8	15335	592	-0.295308	0.209235	26	-0.314246	0.204458	133174527	242192881	0.577146	3	1	4.35612	0.58	0.119	0	GD
P02-1	10	35	1427	30	-0.525725	0.0134029	21	-0.517288	0.00925408	35930600	50318000	0.180862	4	2	4.35612	0.58	0.119	0	GD
P02-1	7	22	11	1	-0.309455	2.26584	29	-0.314246	NA	63221900	63227000	0.577146	3	NA	4.35612	0.58	0.119	0	GD
P02-1	7	24	509	35	-0.308776	2.81444	28	-0.314246	2.81444	154752800	158828751	0.577146	3	0	4.35612	0.58	0.119	0	GD
P02-1	14	48	7839	255	-0.0930099	0.00944523	34	-0.106933	0.0108126	56585500	105398698	0.556649	4	2	4.35612	0.58	0.119	0	GD
P02-1	20	67	3031	100	0.0369813	0.0981814	39	0.0369813	0.0981814	45839500	62958900	0.482355	5	2	4.35612	0.58	0.119	0	GD
P02-1	21	68	250	7	-1.33226	0.392935	7	-1.33226	NA	9419100	15525100	0.577146	1	0	4.35612	0.58	0.119	0	GD
P02-1	18	59	7470	238	0.159389	0.115396	42	0.164548	0.115396	47500	77960571	0.577146	5	2	4.35612	0.58	0.119	0	GD
P02-1	20	66	7267	213	-0.438526	0.199458	22	-0.445682	0.190034	252000	45816900	0.486996	3	1	4.35612	0.58	0.119	0	GD
P02-1	15	51	15877	483	-0.455755	0.180997	22	-0.445682	0.190034	22841128	102277600	0.486996	3	1	4.35612	0.58	0.119	0	GD
P02-1	2	7	5939	157	-0.592738	0.236185	18	-0.592731	0.236185	87042900	133095100	0.227845	3	0	4.35612	0.58	0.119	0	GD
P02-1	14	49	342	19	-0.268631	-0.0136205	31	-0.245186	0.00487376	105399000	107281400	0.410106	4	2	4.35612	0.58	0.119	0	GD
P02-1	16	53	8855	320	-0.187006	0.0051986	32	-0.174438	0.00638508	64300	31580900	0.488564	4	2	4.35612	0.58	0.119	0	GD
P02-1	17	55	1092	56	-0.7284	1.81416	12	-0.748387	1.64891	5994	3518500	0.564814	2	0	4.35612	0.58	0.119	0	GD
P02-1	19	62	3302	150	-0.10786	0.0138985	34	-0.106933	0.0108126	45285734	50981100	0.556649	4	2	4.35612	0.58	0.119	0	GD
P02-1	17	56	2958	119	-0.648136	1.33719	16	-0.652522	1.33719	3518800	9489233	0.516667	2	0	4.35612	0.58	0.119	0	GD
P02-1	X	71	3490	15	0.210376	0.117522	43	0.210376	NA	200879	47100300	0.577146	2	NA	4.35612	0.58	0.119	0	GD
P02-1	17	58	16718	459	-0.10744	0.0116058	34	-0.106933	0.0108126	25621300	81052453	0.556649	4	2	4.35612	0.58	0.119	0	GD
P02-1	19	61	6090	229	-0.321946	0.00468505	27	-0.314246	0.00468505	19905200	45285500	0.343915	4	2	4.35612	0.58	0.119	0	GD
P02-1	22	70	9187	340	-0.43174	0.203651	22	-0.445682	0.190034	16123000	51220699	0.486996	3	1	4.35612	0.58	0.119	0	GD
P02-1	6	20	7623	310	-0.243111	0.218695	30	-0.245186	0.218695	107531794	170893496	0.577146	3	1	4.35612	0.58	0.119	0	GD
P02-1	7	23	13413	403	-0.0912551	0.630898	35	-0.106933	0.630898	63227217	154752736	0.577146	4	1	4.35612	0.58	0.119	0	GD
P02-1	15	50	269	4	-1.45519	0.0528219	6	-1.45519	NA	20084100	22840500	0.577146	1	0	4.35612	0.58	0.119	0	GD
P02-2	3	10	19422	748	-0.395532	0.130071	14	-0.410586	0.129887	71500	139180800	0.178921	2	0	5.68013	0.16	0.028	0	GD
P02-2	16	47	51	6	-0.100945	0.0377734	29	-0.0974904	NA	64400	113970	0.178921	5	NA	5.68013	0.16	0.028	0	GD
P02-2	15	45	14709	446	-0.33497	0.0229265	16	-0.342129	0.0321231	32908552	102244100	1	2	1	5.68013	0.16	0.028	0	GD
P02-2	2	8	632	30	-0.850564	0.0445798	7	-0.869294	0.0572251	128947100	133094800	0.178921	0	0	5.68013	0.16	0.028	0	GD
P02-2	3	11	22	0	0.525729	0	38	0.525729	NA	139181100	139292493	0.178921	12	NA	5.68013	0.16	0.028	0	GD
P02-2	17	53	1856	87	-0.339279	0.130199	17	-0.342129	0.130199	2247100	6905300	0.178616	2	0	5.68013	0.16	0.028	0	GD
P02-2	11	39	3190	68	0.0430062	0.0152764	35	0.0547511	0.0152764	62334269	67401800	0.178921	6	3	5.68013	0.16	0.028	0	GD
P02-2	12	41	23886	690	-0.131555	0.00481304	26	-0.139606	0.00615019	73800	133810900	0.178921	4	2	5.68013	0.16	0.028	0	GD
P02-2	11	38	10685	418	-0.241131	0.0038859	22	-0.256244	0.00479416	87000	62328100	0.178921	3	1	5.68013	0.16	0.028	0	GD
P02-2	17	51	93	10	-0.468357	0.213562	13	-0.504167	NA	260600	663467	NA	2	NA	5.68013	0.16	0.028	0	GD
P02-2	17	54	1455	49	-0.0926072	0.0626996	28	-0.0974904	0.0251706	6906100	8661641	0.178921	5	2	5.68013	0.16	0.028	0	GD
P02-2	19	66	602	33	-0.233916	-0.0102156	22	-0.256244	0.00479416	43891400	45250900	0.178921	3	1	5.68013	0.16	0.028	0	GD
P02-2	13	42	8816	259	-0.420996	0.158761	14	-0.410586	0.129887	19183800	115091867	0.178921	2	0	5.68013	0.16	0.028	0	GD
P02-2	15	44	1847	39	-0.702707	0.0510066	8	-0.718339	0.0372001	20084000	32908200	0.178921	0	0	5.68013	0.16	0.028	0	GD
P02-2	2	7	4600	101	-0.332022	0.0356423	16	-0.342129	0.0321231	96779800	128945200	1	2	1	5.68013	0.16	0.028	0	GD
P02-2	1	1	3705	174	-0.353665	0.0478311	16	-0.342129	0.0321231	14500	12835168	1	2	1	5.68013	0.16	0.028	0	GD
P02-2	9	34	13143	423	-0.201459	0.00307351	24	-0.188271	0.00506352	71366400	141124297	0.167525	4	2	5.68013	0.16	0.028	0	GD
P02-2	2	9	15667	591	-0.260872	0.0301118	21	-0.256244	0.0293094	133095100	242192881	0.178921	3	1	5.68013	0.16	0.028	0	GD
P02-2	19	63	11	1	-3.1201	0.77995	1	-3.1201	NA	39264100	39292300	0.178921	0	0	5.68013	0.16	0.028	0	GD
P02-2	17	52	640	23	-0.0971132	0.0398307	28	-0.0974904	0.0251706	673200	2246800	0.178921	5	2	5.68013	0.16	0.028	0	GD
P02-2	19	68	4240	250	-0.304913	0.00583718	20	-0.297652	0.00583718	50436600	59084000	0.151993	3	1	5.68013	0.16	0.028	0	GD
P02-2	17	55	3305	84	-0.61517	0.153834	10	-0.61517	0.153834	8661800	25904756	0.178921	1	0	5.68013	0.16	0.028	0	GD
P02-2	16	49	8799	350	-0.41547	0.118285	14	-0.410586	0.129887	31535600	90238200	0.178921	2	0	5.68013	0.16	0.028	0	GD
P02-2	11	40	10508	427	-0.177517	0.00884763	24	-0.188271	0.00506352	67402200	134337100	0.167525	4	2	5.68013	0.16	0.028	0	GD
P02-2	8	30	236	11	-0.708401	0.161335	9	-0.718339	NA	135788000	140954800	0.178921	0	0	5.68013	0.16	0.028	0	GD
P02-2	10	35	22	0	-0.612177	0	11	-0.61517	NA	93100	283000	0.178921	1	0	5.68013	0.16	0.028	0	GD
P02-2	4	15	18829	659	-0.302562	0.0337267	19	-0.297652	0.0332369	53100	190947451	0.178921	3	1	5.68013	0.16	0.028	0	GD
P02-2	10	37	14587	554	-0.415628	0.123164	14	-0.410586	0.129887	35930600	135440400	0.178921	2	0	5.68013	0.16	0.028	0	GD
P02-2	10	36	4282	181	-0.108162	0.00521356	28	-0.0974904	0.0251706	283600	35930326	0.178921	5	2	5.68013	0.16	0.028	0	GD
P02-2	19	62	2551	110	-0.230087	0.00626062	22	-0.256244	0.00479416	31767600	39262600	0.178921	3	1	5.68013	0.16	0.028	0	GD
P02-2	16	48	9031	310	-0.202322	0.00556313	24	-0.188271	0.00506352	114316	31535500	0.167525	4	2	5.68013	0.16	0.028	0	GD
P02-2	2	6	577	19	-0.942683	0.0918244	6	-0.942683	0.0918244	88998200	96779695	0.178921	0	0	5.68013	0.16	0.028	0	GD
P02-2	7	28	2670	122	-0.269118	0.158244	23	-0.256244	0.158244	141760000	158937500	0.178921	3	0	5.68013	0.16	0.028	0	GD
P02-2	18	57	7582	238	-0.0937933	0.028724	28	-0.0974904	0.0251706	47492	77960571	0.178921	5	2	5.68013	0.16	0.028	0	GD
P02-2	1	4	19359	872	-0.0399571	0.187307	30	-0.0281569	0.187307	149858202	249230849	0.178921	5	1	5.68013	0.16	0.028	0	GD
P02-2	7	26	490	8	-0.368358	0.22728	18	-0.342129	NA	66094008	72743600	NA	2	NA	5.68013	0.16	0.028	0	GD
P02-2	19	60	3257	121	-0.183652	0.0103614	24	-0.188271	0.00506352	13397900	19825258	0.167525	4	2	5.68013	0.16	0.028	0	GD
P02-2	5	17	7211	255	-0.192321	0.00655148	24	-0.188271	0.00506352	1063998	78580500	0.167525	4	2	5.68013	0.16	0.028	0	GD
P02-2	6	22	64	7	3.20294	8.81313	39	3.20294	NA	107016400	107420516	0.178921	128	NA	5.68013	0.16	0.028	0	GD
P02-2	7	24	48	2	-0.475305	0.0689769	13	-0.504167	NA	19700	550600	NA	2	NA	5.68013	0.16	0.028	0	GD
P02-2	X	73	12679	20	-0.00791011	0.218316	33	-0.0281569	NA	200800	155255247	0.178921	3	NA	5.68013	0.16	0.028	0	GD
P02-2	3	12	3489	104	0.0778787	0.0823256	34	0.0547511	0.0823256	139292600	178748500	0.178921	7	2	5.68013	0.16	0.028	0	GD
P02-2	3	13	3540	153	0.227191	0.236577	37	0.227191	0.236577	178748714	197730000	0.178921	8	2	5.68013	0.16	0.028	0	GD
P02-2	22	72	9484	338	-0.349839	0.0360728	16	-0.342129	0.0321231	16054500	51220900	1	2	1	5.68013	0.16	0.028	0	GD
P02-2	14	43	13639	446	-0.15261	0.00671077	26	-0.139606	0.00615019	19069100	107281400	0.178921	4	2	5.68013	0.16	0.028	0	GD
P02-2	9	32	4354	129	-0.182779	0.00149928	24	-0.188271	0.00506352	14800	37854800	0.167525	4	2	5.68013	0.16	0.028	0	GD
P02-2	17	50	34	1	-0.766763	-0.0505004	9	-0.718339	NA	5994	260500	0.178921	0	0	5.68013	0.16	0.028	0	GD
P02-2	15	46	72	2	-1.12527	0.24094	4	-1.12527	NA	102244300	102515453	0.178921	0	0	5.68013	0.16	0.028	0	GD
P02-2	5	16	381	11	-0.414599	0.0556208	15	-0.410586	NA	140269	1060600	NA	2	NA	5.68013	0.16	0.028	0	GD
P02-2	20	69	10620	322	-0.272704	0.0341402	21	-0.256244	0.0293094	68200	62959000	0.178921	3	1	5.68013	0.16	0.028	0	GD
P02-2	1	3	20896	741	-0.292086	0.0328079	19	-0.297652	0.0332369	13802325	149857600	0.178921	3	1	5.68013	0.16	0.028	0	GD
P02-2	3	14	37	2	-1.00908	0.273205	5	-1.00908	NA	197730100	197942300	0.178921	0	0	5.68013	0.16	0.028	0	GD
P02-2	6	23	7825	311	-0.202925	0.0232437	25	-0.188271	0.0374158	107472100	170893500	0.178921	3	1	5.68013	0.16	0.028	0	GD
P02-2	21	71	4686	216	-0.160745	0.0063116	26	-0.139606	0.00615019	15516948	48084149	0.178921	4	2	5.68013	0.16	0.028	0	GD
P02-2	19	64	2067	65	-0.251156	0.0181991	22	-0.256244	0.00479416	39292500	43098900	0.178921	3	1	5.68013	0.16	0.028	0	GD
P02-2	9	33	754	24	-0.883411	0.0724227	7	-0.869294	0.0572251	37855100	71227000	0.178921	0	0	5.68013	0.16	0.028	0	GD
P02-2	19	58	5085	259	-0.18058	0.0066387	24	-0.188271	0.00506352	110600	10096943	0.167525	4	2	5.68013	0.16	0.028	0	GD
P02-2	19	59	1961	68	-0.0580093	-0.0196582	32	-0.0281569	-0.0196582	10097000	13397704	0.178921	5	3	5.68013	0.16	0.028	0	GD
P02-2	17	56	17064	460	-0.140791	0.00739786	26	-0.139606	0.00615019	25909700	81052453	0.178921	4	2	5.68013	0.16	0.028	0	GD
P02-2	2	5	11580	369	-0.251895	0.0237205	21	-0.256244	0.0293094	41509	88998100	0.178921	3	1	5.68013	0.16	0.028	0	GD
P02-2	7	27	10719	300	-0.125365	0.109898	27	-0.139606	0.109898	72744100	141759700	0.178921	4	1	5.68013	0.16	0.028	0	GD
P02-2	7	25	7842	321	-0.504752	0.00937896	12	-0.504167	0.00937896	550700	66076200	1	2	1	5.68013	0.16	0.028	0	GD
P02-2	6	21	8923	306	-0.2592	0.0284127	21	-0.256244	0.0293094	33399778	107011800	0.178921	3	1	5.68013	0.16	0.028	0	GD
P02-2	6	19	5216	280	-0.167644	0.0517912	25	-0.188271	0.0374158	257100	32729800	0.178921	3	1	5.68013	0.16	0.028	0	GD
P02-2	6	20	459	51	0.169811	-0.0111494	36	0.169811	-0.0111494	32731100	33393800	0.178921	8	4	5.68013	0.16	0.028	0	GD
P02-2	19	65	195	3	-1.31263	0.404189	3	-1.30385	NA	43099100	43891100	0.178921	0	0	5.68013	0.16	0.028	0	GD
P02-2	5	18	12806	430	-0.418675	0.132417	14	-0.410586	0.129887	78580800	180687212	0.178921	2	0	5.68013	0.16	0.028	0	GD
P02-2	21	70	264	5	-1.27324	0.474615	3	-1.30385	NA	9419500	15482400	0.178921	0	0	5.68013	0.16	0.028	0	GD
P02-2	8	29	13588	436	-0.172703	0.00025736	24	-0.188271	0.00506352	116100	135725200	0.167525	4	2	5.68013	0.16	0.028	0	GD
P02-2	19	61	808	20	-0.735135	0.0177593	8	-0.718339	0.0372001	19825500	31767308	0.178921	0	0	5.68013	0.16	0.028	0	GD
P02-2	1	2	150	16	-1.70449	0.0637154	2	-1.70449	0.0637154	12835500	13786800	0.178921	0	0	5.68013	0.16	0.028	0	GD
P02-2	8	31	1710	73	-0.226126	0.00445356	22	-0.256244	0.00479416	140999000	146279479	0.178921	3	1	5.68013	0.16	0.028	0	GD
P02-2	19	67	3050	130	-0.0370843	0.00219312	31	-0.0281569	0.00219312	45251300	50436260	0.178921	5	2	5.68013	0.16	0.028	0	GD
P02-3	1	9	90	17	0.189194	1.3831	57	0.187968	1.48971	152382600	153004853	0.689125	5	1	4.41661	0.74	0.145	0.0001	GD
P02-3	1	16	2909	189	0.309802	0.785423	59	0.283758	0.859454	229743400	249230849	0.683346	6	2	4.41661	0.74	0.145	0.0001	GD
P02-3	3	35	982	41	-0.790949	4.32905	10	-0.808733	4.32905	86050800	100645500	0.689125	2	0	4.41661	0.74	0.145	0.0001	GD
P02-3	17	110	16930	465	-0.0953725	0.164324	45	-0.0835887	0.151468	21318595	81052500	0.361256	6	2	4.41661	0.74	0.145	0.0001	GD
P02-3	16	106	5446	218	-0.665304	3.1954	19	-0.660958	3.1954	57758547	88872496	0.689125	2	0	4.41661	0.74	0.145	0.0001	GD
P02-3	15	99	12071	314	-0.414109	0.33899	33	-0.391508	0.351993	20084100	78346200	0.689125	3	1	4.41661	0.74	0.145	0.0001	GD
P02-3	14	94	6768	225	-0.0388954	0.134869	45	-0.0835887	0.151468	19069200	66480100	0.361256	6	2	4.41661	0.74	0.145	0.0001	GD
P02-3	1	15	405	27	0.205273	1.59367	57	0.187968	1.48971	228465346	229743000	0.689125	5	1	4.41661	0.74	0.145	0.0001	GD
P02-3	13	93	186	7	-0.558451	0.843958	29	-0.549759	NA	114313400	115091800	0.479403	3	NA	4.41661	0.74	0.145	0.0001	GD
P02-3	6	51	1042	52	-0.175233	1.03426	41	-0.175233	1.03426	30041200	31805200	0.689125	4	1	4.41661	0.74	0.145	0.0001	GD
P02-3	1	13	1437	65	0.257798	1.36285	60	0.283758	1.36285	214822100	226016700	0.683346	5	1	4.41661	0.74	0.145	0.0001	GD
P02-3	1	12	2688	126	0.243006	0.681539	59	0.283758	0.859454	202568600	214821959	0.683346	5	1	4.41661	0.74	0.145	0.0001	GD
P02-3	6	53	60	5	3.93941	15.8277	66	3.93941	NA	107031213	107420516	0.683346	81	NA	4.41661	0.74	0.145	0.0001	GD
P02-3	13	92	78	11	-0.507821	9.65956	32	-0.476734	NA	114112371	114312500	0.189154	5	NA	4.41661	0.74	0.145	0.0001	GD
P02-3	15	100	152	12	-0.123534	1.31977	44	-0.132722	NA	78346500	78790400	0.44603	5	NA	4.41661	0.74	0.145	0.0001	GD
P02-3	1	11	9848	378	0.28829	1.00443	59	0.283758	0.859454	153122310	202568300	0.683346	6	1	4.41661	0.74	0.145	0.0001	GD
P02-3	3	34	2242	88	-0.654968	1.68995	20	-0.660958	1.60544	54615700	86050600	0.603184	3	0	4.41661	0.74	0.145	0.0001	GD
P02-3	5	49	54	2	-0.586503	0.066029	26	-0.595582	NA	180626800	180687212	0.689125	3	NA	4.41661	0.74	0.145	0.0001	GD
P02-3	1	10	12	1	-3.25805	2.12805	4	-3.25805	NA	153005156	153113300	0.689125	0	0	4.41661	0.74	0.145	0.0001	GD
P02-3	10	72	1324	57	-0.102405	0.1239	46	-0.0835887	0.114235	92981	12291584	0.48911	5	2	4.41661	0.74	0.145	0.0001	GD
P02-3	6	52	9877	415	-0.362381	0.400834	33	-0.391508	0.351993	31805300	107020100	0.689125	3	1	4.41661	0.74	0.145	0.0001	GD
P02-3	14	96	360	19	-0.119775	0.268142	47	-0.0835887	0.247563	74753400	75514560	0.517901	6	2	4.41661	0.74	0.145	0.0001	GD
P02-3	3	31	320	35	-0.639184	8.97681	21	-0.660958	8.97681	52233295	52512400	0.689125	3	0	4.41661	0.74	0.145	0.0001	GD
P02-3	2	23	14581	535	-0.374297	0.335405	33	-0.391508	0.351993	132366923	238475400	0.689125	3	1	4.41661	0.74	0.145	0.0001	GD
P02-3	6	54	7431	288	-0.42445	0.368466	33	-0.391508	0.351993	107472100	169066900	0.689125	3	1	4.41661	0.74	0.145	0.0001	GD
P02-3	2	24	533	32	-0.335504	1.02553	36	-0.335504	1.08614	238475700	241512500	0.296496	5	0	4.41661	0.74	0.145	0.0001	GD
P02-3	1	8	2047	53	0.178063	0.492676	56	0.187968	0.492676	145367842	152382120	0.689125	5	2	4.41661	0.74	0.145	0.0001	GD
P02-3	2	21	11000	341	-0.40978	0.368987	33	-0.391508	0.351993	26689000	105900890	0.689125	3	1	4.41661	0.74	0.145	0.0001	GD
P02-3	3	39	634	20	-0.982389	5.90222	7	-0.982389	5.90222	129826400	132773100	0.689125	2	0	4.41661	0.74	0.145	0.0001	GD
P02-3	4	46	17967	625	-0.391573	0.330754	33	-0.391508	0.351993	1808270	190947451	0.689125	3	1	4.41661	0.74	0.145	0.0001	GD
P02-3	16	102	1028	43	-0.109995	0.317407	47	-0.0835887	0.247563	64300	1557900	0.517901	6	2	4.41661	0.74	0.145	0.0001	GD
P02-3	2	25	425	29	-0.597958	0.366832	23	-0.595582	0.398025	241512758	242192881	0.689125	3	1	4.41661	0.74	0.145	0.0001	GD
P02-3	16	104	2864	72	-0.113225	0.256854	47	-0.0835887	0.247563	22268800	32374942	0.517901	6	2	4.41661	0.74	0.145	0.0001	GD
P02-3	10	74	4527	159	-0.224689	0.0794316	40	-0.227262	0.0794316	12391800	50954100	0.454557	5	2	4.41661	0.74	0.145	0.0001	GD
P02-3	8	67	197	11	-0.820231	3.63894	12	-0.808733	NA	136657500	140715000	NA	2	NA	4.41661	0.74	0.145	0.0001	GD
P02-3	7	64	450	32	-0.322182	2.83637	37	-0.335504	2.83637	155339600	158827326	0.648125	4	0	4.41661	0.74	0.145	0.0001	GD
P02-3	10	78	160	14	-0.511951	0.100164	32	-0.476734	NA	98808826	99219800	0.189154	5	NA	4.41661	0.74	0.145	0.0001	GD
P02-3	4	45	66	12	-0.143218	1.21658	44	-0.132722	NA	1698000	1808000	0.44603	5	NA	4.41661	0.74	0.145	0.0001	GD
P02-3	14	98	1474	51	-0.0839157	0.269847	47	-0.0835887	0.247563	101349017	107281400	0.517901	6	2	4.41661	0.74	0.145	0.0001	GD
P02-3	20	122	821	32	0.266432	0.363099	59	0.283758	0.859454	61463700	62958900	0.683346	6	2	4.41661	0.74	0.145	0.0001	GD
P02-3	14	97	3341	96	-0.0753592	0.0925373	46	-0.0835887	0.114235	75515000	101348584	0.48911	5	2	4.41661	0.74	0.145	0.0001	GD
P02-3	21	123	4892	221	-0.119032	0.146759	45	-0.0835887	0.151468	9421400	48084149	0.361256	6	2	4.41661	0.74	0.145	0.0001	GD
P02-3	6	55	259	23	-0.346406	0.928926	36	-0.335504	1.08614	169067200	170893496	0.296496	5	0	4.41661	0.74	0.145	0.0001	GD
P02-3	3	27	564	23	-0.68669	7.27956	17	-0.704557	7.27956	43097765	45868700	0.689125	2	0	4.41661	0.74	0.145	0.0001	GD
P02-3	8	68	1694	73	-0.0762295	0.17371	45	-0.0835887	0.151468	140715200	146279400	0.361256	6	2	4.41661	0.74	0.145	0.0001	GD
P02-3	9	69	60	7	-1.10116	0.300816	6	-1.10116	NA	14765	271518	NA	2	NA	4.41661	0.74	0.145	0.0001	GD
P02-3	7	57	843	15	-0.154759	1.22411	43	-0.132722	1.22411	65157500	73442700	0.689125	4	1	4.41661	0.74	0.145	0.0001	GD
P02-3	3	30	141	2	-0.504191	0.125615	32	-0.476734	NA	51967600	52233000	0.189154	5	NA	4.41661	0.74	0.145	0.0001	GD
P02-3	12	88	3837	135	-0.0576632	0.150997	45	-0.0835887	0.151468	40688695	54063400	0.361256	6	2	4.41661	0.74	0.145	0.0001	GD
P02-3	3	26	5477	226	-0.688766	1.60913	16	-0.704557	1.58904	71200	43097710	1	2	1	4.41661	0.74	0.145	0.0001	GD
P02-3	7	62	190	27	-0.119838	2.01189	50	-0.0835887	2.01189	149426900	149556700	0.342865	6	0	4.41661	0.74	0.145	0.0001	GD
P02-3	13	91	8344	239	-0.821624	1.90986	9	-0.808733	1.87112	19183800	114107900	0.679786	2	0	4.41661	0.74	0.145	0.0001	GD
P02-3	6	50	3451	173	-0.233139	0.458418	39	-0.227262	0.429335	257100	30041036	0.557013	4	2	4.41661	0.74	0.145	0.0001	GD
P02-3	3	36	1711	72	-0.811366	1.56606	9	-0.808733	1.87112	100712249	118943000	0.679786	2	0	4.41661	0.74	0.145	0.0001	GD
P02-3	5	47	7345	263	-0.143802	0.112691	42	-0.132722	0.1661	140403	77452134	0.338064	6	2	4.41661	0.74	0.145	0.0001	GD
P02-3	14	95	1530	55	-0.104315	0.0289767	49	-0.0835887	0.0289767	66480351	74753000	0.689125	4	2	4.41661	0.74	0.145	0.0001	GD
P02-3	20	115	4118	106	-0.363083	0.412834	33	-0.391508	0.351993	68200	31996800	0.689125	3	1	4.41661	0.74	0.145	0.0001	GD
P02-3	20	116	985	25	-0.117389	1.36355	48	-0.0835887	0.779411	31998000	35090700	0.689125	4	1	4.41661	0.74	0.145	0.0001	GD
P02-3	20	117	2295	89	-0.550454	0.309188	27	-0.549759	0.279237	35091200	45878400	0.689125	3	1	4.41661	0.74	0.145	0.0001	GD
P02-3	20	118	880	17	0.00613844	0.128805	52	0.042996	0.170004	45891013	50777000	0.689125	5	2	4.41661	0.74	0.145	0.0001	GD
P02-3	3	42	3564	153	0.648605	0.835601	65	0.648605	0.835601	178630700	197779100	0.683346	7	2	4.41661	0.74	0.145	0.0001	GD
P02-3	7	65	21	0	-0.355143	0	35	-0.391508	NA	158828200	158937400	0.253597	5	NA	4.41661	0.74	0.145	0.0001	GD
P02-3	12	89	1712	31	0.0367359	0.325953	53	0.042996	0.58677	54063600	57690300	0.689125	5	2	4.41661	0.74	0.145	0.0001	GD
P02-3	2	17	803	34	-0.365906	0.308869	33	-0.391508	0.351993	41509	10059770	0.689125	3	1	4.41661	0.74	0.145	0.0001	GD
P02-3	7	63	978	30	-0.102221	0.64838	48	-0.0835887	0.779411	149557500	155301781	0.689125	4	1	4.41661	0.74	0.145	0.0001	GD
P02-3	10	79	4991	207	-0.689781	1.72281	16	-0.704557	1.58904	99220300	127697100	1	2	1	4.41661	0.74	0.145	0.0001	GD
P02-3	10	80	7	1	-4.34208	9.13827	1	-4.34208	NA	127697500	127724500	0.689125	0	0	4.41661	0.74	0.145	0.0001	GD
P02-3	17	109	7032	249	-0.695435	1.24516	16	-0.704557	1.58904	6000	21217663	1	2	1	4.41661	0.74	0.145	0.0001	GD
P02-3	3	38	90	12	-0.883376	0.0771441	8	-0.868443	NA	129294723	129826031	NA	2	NA	4.41661	0.74	0.145	0.0001	GD
P02-3	3	40	953	27	-0.839776	0.720516	11	-0.808733	0.720516	132948200	139195400	0.425347	2	0	4.41661	0.74	0.145	0.0001	GD
P02-3	3	41	3485	104	0.347466	0.326605	61	0.347231	0.326605	139236500	178630400	0.683346	6	2	4.41661	0.74	0.145	0.0001	GD
P02-3	1	14	584	31	0.345231	2.84483	62	0.347231	2.84483	226019500	228464900	0.683346	6	1	4.41661	0.74	0.145	0.0001	GD
P02-3	3	43	25	2	-0.0681484	0.520986	51	-0.0835887	NA	197779400	197942300	0.689125	4	NA	4.41661	0.74	0.145	0.0001	GD
P02-3	4	44	516	21	-0.386323	0.113655	33	-0.391508	0.351993	53200	1696400	0.689125	3	1	4.41661	0.74	0.145	0.0001	GD
P02-3	16	108	10	0	-0.0708572	0	51	-0.0835887	NA	90229300	90238200	0.689125	4	NA	4.41661	0.74	0.145	0.0001	GD
P02-3	7	61	7242	198	-0.0661401	0.728216	48	-0.0835887	0.779411	99955866	149426400	0.689125	4	1	4.41661	0.74	0.145	0.0001	GD
P02-3	1	3	5096	263	-0.584455	0.37587	23	-0.595582	0.398025	8045100	26299100	0.689125	3	1	4.41661	0.74	0.145	0.0001	GD
P02-3	20	121	400	30	0.594704	1.10904	64	0.594704	1.10904	60585100	61463522	0.683346	7	2	4.41661	0.74	0.145	0.0001	GD
P02-3	10	77	4253	193	-0.714108	1.93424	16	-0.704557	1.58904	72360100	98807900	1	2	1	4.41661	0.74	0.145	0.0001	GD
P02-3	2	22	3178	74	-0.543907	0.560526	28	-0.549759	0.560526	105912600	132361800	0.689125	3	1	4.41661	0.74	0.145	0.0001	GD
P02-3	12	86	6370	219	-0.0496496	0.129078	46	-0.0835887	0.114235	73800	40672100	0.48911	5	2	4.41661	0.74	0.145	0.0001	GD
P02-3	16	107	669	76	-0.604871	1.2421	24	-0.595582	1.13867	88872800	90173200	0.472486	3	0	4.41661	0.74	0.145	0.0001	GD
P02-3	22	124	595	26	-0.566228	0.18725	27	-0.549759	0.279237	16054500	18980700	0.689125	3	1	4.41661	0.74	0.145	0.0001	GD
P02-3	22	125	189	27	-0.289666	0.0456061	38	-0.289666	0.0579586	19001841	19423300	0.327653	5	2	4.41661	0.74	0.145	0.0001	GD
P02-3	22	126	8487	287	-0.479327	0.439267	30	-0.476734	0.398547	19423600	51220900	0.689125	3	1	4.41661	0.74	0.145	0.0001	GD
P02-3	3	32	36	3	-0.434045	3.24365	35	-0.391508	NA	52512700	52535800	0.253597	5	NA	4.41661	0.74	0.145	0.0001	GD
P02-3	X	127	4264	15	0.190654	0.451957	58	0.187968	NA	200800	49143200	0.689125	2	NA	4.41661	0.74	0.145	0.0001	GD
P02-3	7	56	7535	323	-0.722802	0.25209	15	-0.704557	0.25209	19700	65157400	0.212445	3	0	4.41661	0.74	0.145	0.0001	GD
P02-3	9	71	6775	235	-0.0903661	0.234408	47	-0.0835887	0.247563	116968512	141124297	0.517901	6	2	4.41661	0.74	0.145	0.0001	GD
P02-3	1	1	1035	46	-0.613618	0.567303	23	-0.595582	0.398025	14500	2332391	0.689125	3	1	4.41661	0.74	0.145	0.0001	GD
P02-3	1	2	1120	68	-0.584516	0.135514	25	-0.595582	0.135514	2332500	8044800	0.224761	4	1	4.41661	0.74	0.145	0.0001	GD
P02-3	7	58	856	36	-0.215657	0.319504	39	-0.227262	0.429335	73449700	76909700	0.557013	4	2	4.41661	0.74	0.145	0.0001	GD
P02-3	7	59	2285	58	0.0433945	0.876935	53	0.042996	0.58677	76909913	97852323	0.689125	5	2	4.41661	0.74	0.145	0.0001	GD
P02-3	2	18	827	17	-0.357617	1.24513	34	-0.391508	1.24513	10060000	20131079	0.424866	4	0	4.41661	0.74	0.145	0.0001	GD
P02-3	18	111	7542	238	0.0516244	0.174298	52	0.042996	0.170004	47524	77960571	0.689125	5	2	4.41661	0.74	0.145	0.0001	GD
P02-3	2	20	127	15	-0.328657	1.56722	36	-0.335504	1.08614	26467347	26688662	0.296496	5	0	4.41661	0.74	0.145	0.0001	GD
P02-3	3	37	2506	119	-0.750769	3.57222	13	-0.753795	3.57222	118945500	129294456	0.689125	2	0	4.41661	0.74	0.145	0.0001	GD
P02-3	19	112	9934	433	-0.0932978	0.243486	47	-0.0835887	0.247563	110700	19391000	0.517901	6	2	4.41661	0.74	0.145	0.0001	GD
P02-3	19	113	13327	619	-0.128839	0.18362	42	-0.132722	0.1661	19391200	58791400	0.338064	6	2	4.41661	0.74	0.145	0.0001	GD
P02-3	19	114	204	5	0.0119316	0.266836	54	0.042996	NA	58797015	59084000	0.560569	5	NA	4.41661	0.74	0.145	0.0001	GD
P02-3	10	75	1878	43	-0.759617	1.93655	14	-0.753795	1.93655	50954600	71175900	0.689125	2	0	4.41661	0.74	0.145	0.0001	GD
P02-3	7	60	989	34	-0.117302	0.136569	45	-0.0835887	0.151468	97852399	99951300	0.361256	6	2	4.41661	0.74	0.145	0.0001	GD
P02-3	10	73	6	2	-3.72328	-0.0599538	2	-3.72328	NA	12291900	12344000	0.689125	0	0	4.41661	0.74	0.145	0.0001	GD
P02-3	3	33	682	43	-0.555699	0.255233	27	-0.549759	0.279237	52536000	54604100	0.689125	3	1	4.41661	0.74	0.145	0.0001	GD
P02-3	1	4	420	22	-0.632574	-0.0175646	22	-0.660958	-0.0175646	26299400	27189500	0.177616	4	2	4.41661	0.74	0.145	0.0001	GD
P02-3	1	5	918	16	-0.519361	0.36047	30	-0.476734	0.398547	27189900	31712314	0.689125	3	1	4.41661	0.74	0.145	0.0001	GD
P02-3	1	6	1797	64	-0.455175	0.69526	31	-0.476734	0.69526	31732788	38022200	0.3317	4	0	4.41661	0.74	0.145	0.0001	GD
P02-3	X	129	8351	4	0.141653	0.816402	55	0.141653	NA	49369700	155255000	0.67603	2	NA	4.41661	0.74	0.145	0.0001	GD
P02-3	8	66	13461	435	-0.0861573	0.106761	46	-0.0835887	0.114235	116300	136657400	0.48911	5	2	4.41661	0.74	0.145	0.0001	GD
P02-3	10	76	271	13	-0.868443	0.189525	8	-0.868443	NA	71176200	72359100	NA	2	NA	4.41661	0.74	0.145	0.0001	GD
P02-3	X	128	35	1	-3.50766	0.281438	3	-3.50963	NA	49143600	49368600	0.689125	0	NA	4.41661	0.74	0.145	0.0001	GD
P02-3	1	7	12953	434	-0.47424	0.375644	30	-0.476734	0.398547	38022452	145367300	0.689125	3	1	4.41661	0.74	0.145	0.0001	GD
P02-3	10	81	986	43	-0.668432	1.54963	20	-0.660958	1.60544	127724778	135216400	0.603184	3	0	4.41661	0.74	0.145	0.0001	GD
P02-3	10	82	52	2	-0.697573	0.12525	18	-0.704557	NA	135232934	135440400	0.251475	3	NA	4.41661	0.74	0.145	0.0001	GD
P02-3	15	101	4144	163	-0.37889	0.322362	33	-0.391508	0.351993	78790600	102515453	0.689125	3	1	4.41661	0.74	0.145	0.0001	GD
P02-3	16	105	2311	54	-0.708702	1.11471	16	-0.704557	1.58904	32375100	57757200	1	2	1	4.41661	0.74	0.145	0.0001	GD
P02-3	5	48	12554	430	-0.801575	1.89987	9	-0.808733	1.87112	77452300	180626200	0.679786	2	0	4.41661	0.74	0.145	0.0001	GD
P02-3	20	120	908	22	0.425041	0.372275	63	0.425041	0.372275	51477500	60584400	0.683346	6	2	4.41661	0.74	0.145	0.0001	GD
P02-3	11	85	23618	861	-0.0735593	0.15046	45	-0.0835887	0.151468	704200	134337000	0.361256	6	2	4.41661	0.74	0.145	0.0001	GD
P02-3	12	90	11714	303	-0.0666194	0.11595	46	-0.0835887	0.114235	57691035	133810880	0.48911	5	2	4.41661	0.74	0.145	0.0001	GD
P02-3	12	87	7	1	-3.51161	0.232411	3	-3.50963	NA	40677655	40687600	0.689125	0	0	4.41661	0.74	0.145	0.0001	GD
P02-3	2	19	976	34	-0.292102	0.0700303	38	-0.289666	0.0579586	20131200	26462100	0.327653	5	2	4.41661	0.74	0.145	0.0001	GD
P02-3	20	119	18	0	-1.25588	0	5	-1.25588	NA	50781100	51296400	0.471029	1	0	4.41661	0.74	0.145	0.0001	GD
P02-3	16	103	5192	206	-0.0924821	0.119236	46	-0.0835887	0.114235	1559838	22268543	0.48911	5	2	4.41661	0.74	0.145	0.0001	GD
P02-3	11	83	139	13	-0.0742059	0.0285569	51	-0.0835887	NA	87000	372400	0.689125	4	NA	4.41661	0.74	0.145	0.0001	GD
P02-3	11	84	300	34	0.0302356	0.386672	53	0.042996	0.58677	372794	703900	0.689125	5	2	4.41661	0.74	0.145	0.0001	GD
P02-3	9	70	11225	336	-0.107668	0.146701	45	-0.0835887	0.151468	273100	116967952	0.361256	6	2	4.41661	0.74	0.145	0.0001	GD
P02-3	3	29	1967	19	-0.609185	4.74575	26	-0.595582	NA	47619100	51937300	0.689125	3	0	4.41661	0.74	0.145	0.0001	GD
P02-3	3	28	609	18	-0.582505	0.820738	24	-0.595582	1.13867	45869000	47618825	0.472486	3	0	4.41661	0.74	0.145	0.0001	GD
P03-1	19	42	2132	104	0.00882907	0.0288413	15	0.00882907	0.0288413	45016116	49424500	0.185298	3	1	2.55422	0.09	0.002	1	nGD
P03-1	22	46	8950	429	-0.183728	0.0158133	13	-0.165022	0.00926727	16055000	51220800	1	2	1	2.55422	0.09	0.002	1	nGD
P03-1	19	37	9926	501	-0.117412	0.00489961	14	-0.115211	0.00899418	110700	19843850	1	2	1	2.55422	0.09	0.002	1	nGD
P03-1	21	45	4700	236	-0.152741	0.011295	13	-0.165022	0.00926727	9419300	48084149	1	2	1	2.55422	0.09	0.002	1	nGD
P03-1	11	24	6	2	-3.76998	-0.0161292	1	-3.76998	NA	71239000	71259822	0.3	0	0	2.55422	0.09	0.002	1	nGD
P03-1	18	36	2799	116	-0.0832991	0.00378242	14	-0.115211	0.00899418	44027500	77960571	1	2	1	2.55422	0.09	0.002	1	nGD
P03-1	20	44	10055	358	-0.13066	0.00224556	14	-0.115211	0.00899418	68200	62959000	1	2	1	2.55422	0.09	0.002	1	nGD
P03-1	18	35	6	1	-3.04611	-1.61971	3	-3.04611	NA	43931800	44015500	0.3	0	0	2.55422	0.09	0.002	1	nGD
P03-1	2	3	6144	176	-0.332451	0.0169151	11	-0.336144	0.0145527	87068600	136433200	0.141131	0	0	2.55422	0.09	0.002	1	nGD
P03-1	15	31	65	0	-0.754568	0	8	-0.754568	NA	102248900	102515453	0.3	0	0	2.55422	0.09	0.002	1	nGD
P03-1	7	13	20352	704	-0.17295	0.012009	13	-0.165022	0.00926727	19700	158937532	1	2	1	2.55422	0.09	0.002	1	nGD
P03-1	19	43	4974	305	-0.289642	0.000496952	12	-0.289642	0.000496952	49424639	59084100	0.113883	0	0	2.55422	0.09	0.002	1	nGD
P03-1	6	11	75	21	-0.463207	0.23398	10	-0.463207	0.23398	32307382	32609722	0.3	1	0	2.55422	0.09	0.002	1	nGD
P03-1	6	12	16246	586	-0.10667	0.0121249	14	-0.115211	0.00899418	32610044	170893682	1	2	1	2.55422	0.09	0.002	1	nGD
P03-1	X	47	11458	12	0.0846416	0.0782609	16	0.0846416	NA	200800	155255200	0.297162	2	NA	2.55422	0.09	0.002	1	nGD
P03-1	5	8	486	22	-0.601084	-0.00532766	9	-0.579572	0.00350188	140168500	140855500	0.273567	0	0	2.55422	0.09	0.002	1	nGD
P03-1	11	23	13975	508	-0.128928	0.00562592	14	-0.115211	0.00899418	87100	71238800	1	2	1	2.55422	0.09	0.002	1	nGD
P03-1	4	6	17514	635	-0.163151	0.00488983	13	-0.165022	0.00926727	53100	190947451	1	2	1	2.55422	0.09	0.002	1	nGD
P03-1	5	7	12995	502	-0.178123	0.00474117	13	-0.165022	0.00926727	140400	140168151	1	2	1	2.55422	0.09	0.002	1	nGD
P03-1	8	14	14500	501	-0.136875	0.00374037	14	-0.115211	0.00899418	116600	146279479	1	2	1	2.55422	0.09	0.002	1	nGD
P03-1	17	33	23295	764	-0.114238	0.0151092	14	-0.115211	0.00899418	5994	81052453	1	2	1	2.55422	0.09	0.002	1	nGD
P03-1	9	18	147	4	-1.25177	-0.0146785	5	-1.25177	NA	68340200	70993400	0.3	0	0	2.55422	0.09	0.002	1	nGD
P03-1	19	41	521	25	-0.361285	0.00208179	11	-0.336144	0.0145527	43850500	45016000	0.141131	0	0	2.55422	0.09	0.002	1	nGD
P03-1	19	38	673	22	-0.844392	0.0205539	7	-0.835226	0.0238225	19905200	30020700	0.3	0	0	2.55422	0.09	0.002	1	nGD
P03-1	6	10	4842	280	-0.0606196	0.00844717	14	-0.115211	0.00899418	257000	32306800	1	2	1	2.55422	0.09	0.002	1	nGD
P03-1	15	29	1465	42	-0.568091	0.0147786	9	-0.579572	0.00350188	20084000	31107496	0.273567	0	0	2.55422	0.09	0.002	1	nGD
P03-1	12	26	22485	779	-0.0857313	0.0143389	14	-0.115211	0.00899418	73800	133810880	1	2	1	2.55422	0.09	0.002	1	nGD
P03-1	9	15	4121	144	-0.108536	0.00763666	14	-0.115211	0.00899418	14816	38397200	1	2	1	2.55422	0.09	0.002	1	nGD
P03-1	9	19	2735	84	-0.160264	-0.00473447	13	-0.165022	0.00926727	70999315	96097673	1	2	1	2.55422	0.09	0.002	1	nGD
P03-1	19	39	4531	180	-0.171619	0.01783	13	-0.165022	0.00926727	30021023	43228400	1	2	1	2.55422	0.09	0.002	1	nGD
P03-1	14	28	12798	466	-0.104937	0.00809322	14	-0.115211	0.00899418	19069100	107281400	1	2	1	2.55422	0.09	0.002	1	nGD
P03-1	11	25	9126	356	-0.125414	0.0117689	14	-0.115211	0.00899418	71260108	134337000	1	2	1	2.55422	0.09	0.002	1	nGD
P03-1	15	30	14115	400	-0.172904	0.00317363	13	-0.165022	0.00926727	31108800	102245900	1	2	1	2.55422	0.09	0.002	1	nGD
P03-1	2	2	10567	391	-0.10715	0.00510903	14	-0.115211	0.00899418	41647	87049400	1	2	1	2.55422	0.09	0.002	1	nGD
P03-1	18	34	4273	170	-0.177825	0.0148421	13	-0.165022	0.00926727	47492	43917600	1	2	1	2.55422	0.09	0.002	1	nGD
P03-1	2	4	14327	572	-0.148159	0.0107639	13	-0.165022	0.00926727	136437833	242192881	1	2	1	2.55422	0.09	0.002	1	nGD
P03-1	13	27	8246	253	-0.149291	0.0106345	13	-0.165022	0.00926727	19183800	115091936	1	2	1	2.55422	0.09	0.002	1	nGD
P03-1	1	1	41601	1575	-0.127341	0.0109979	14	-0.115211	0.00899418	14500	249212500	1	2	1	2.55422	0.09	0.002	1	nGD
P03-1	3	5	24854	800	-0.125919	0.00399517	14	-0.115211	0.00899418	71300	197942000	1	2	1	2.55422	0.09	0.002	1	nGD
P03-1	16	32	17039	599	-0.157407	0.00731553	13	-0.165022	0.00926727	64600	90238200	1	2	1	2.55422	0.09	0.002	1	nGD
P03-1	5	9	5667	213	-0.18485	0.0052004	13	-0.165022	0.00926727	140856000	180687212	1	2	1	2.55422	0.09	0.002	1	nGD
P03-1	19	40	185	12	-1.14035	0.00145563	6	-1.14035	NA	43232500	43791600	0.3	0	0	2.55422	0.09	0.002	1	nGD
P03-1	9	16	429	26	-0.819801	0.0264899	7	-0.835226	0.0238225	38397500	67926900	0.3	0	0	2.55422	0.09	0.002	1	nGD
P03-1	9	21	9621	421	-0.103624	0.0107024	14	-0.115211	0.00899418	96213300	141111400	1	2	1	2.55422	0.09	0.002	1	nGD
P03-1	9	17	18	1	-3.12184	0.368591	2	-3.12184	NA	67927200	68316400	0.3	0	0	2.55422	0.09	0.002	1	nGD
P03-1	9	20	5	2	-2.97876	0.0229095	4	-2.97876	NA	96098000	96213146	0.3	0	0	2.55422	0.09	0.002	1	nGD
P03-1	10	22	17702	737	-0.154492	0.0112022	13	-0.165022	0.00926727	93000	135440400	1	2	1	2.55422	0.09	0.002	1	nGD
P03-2	9	19	4196	154	-0.140836	-0.00137514	14	-0.134859	0.00640011	14765	39103743	1	2	1	2.65324	0.1	0	1	nGD
P03-2	19	43	3977	259	-0.31256	0.00675445	12	-0.308737	0.0100423	50747700	59084100	0.113043	0	0	2.65324	0.1	0	1	nGD
P03-2	9	20	533	23	-0.830985	0.0607552	8	-0.830985	0.0607552	39104100	71098600	0.3	0	0	2.65324	0.1	0	1	nGD
P03-2	19	39	2521	129	-0.190902	0.0126695	13	-0.182805	0.00824615	30054800	39233638	1	2	1	2.65324	0.1	0	1	nGD
P03-2	15	33	15680	441	-0.189185	0.0079726	13	-0.182805	0.00824615	20084100	102515453	1	2	1	2.65324	0.1	0	1	nGD
P03-2	5	14	441	24	-0.505906	-0.00552447	11	-0.505906	-0.00552447	140083400	140782400	0.226779	0	0	2.65324	0.1	0	1	nGD
P03-2	17	35	23277	763	-0.133368	0.00982651	14	-0.134859	0.00640011	5953	81052453	1	2	1	2.65324	0.1	0	1	nGD
P03-2	19	42	3127	147	-0.0358812	0.00570146	16	-0.0358812	0.00570146	45026615	50747500	1	2	1	2.65324	0.1	0	1	nGD
P03-2	1	1	3557	143	-0.149809	-0.000379424	14	-0.134859	0.00640011	14500	12835200	1	2	1	2.65324	0.1	0	1	nGD
P03-2	2	6	10578	391	-0.12121	0.00167926	14	-0.134859	0.00640011	41509	87049400	1	2	1	2.65324	0.1	0	1	nGD
P03-2	1	4	11	1	-3.14561	-0.0518342	3	-3.14561	NA	225965900	226016800	0.3	0	0	2.65324	0.1	0	1	nGD
P03-2	4	12	17543	635	-0.149824	0.00348518	14	-0.134859	0.00640011	53200	190947451	1	2	1	2.65324	0.1	0	1	nGD
P03-2	9	21	12409	506	-0.127167	-0.000633948	14	-0.134859	0.00640011	71098987	141111600	1	2	1	2.65324	0.1	0	1	nGD
P03-2	14	30	146	1	-1.37151	0.597217	7	-1.38358	NA	19069200	20215500	0.3	0	0	2.65324	0.1	0	1	nGD
P03-2	11	23	1876	85	-0.133212	0.00215783	14	-0.134859	0.00640011	87100	5269586	1	2	1	2.65324	0.1	0	1	nGD
P03-2	2	9	5	1	-4.99956	0.790034	1	-4.99956	NA	241570391	241621600	NA	0	0	2.65324	0.1	0	1	nGD
P03-2	2	10	373	24	-0.186212	0.0100138	13	-0.182805	0.00824615	241622128	242192881	1	2	1	2.65324	0.1	0	1	nGD
P03-2	13	28	9	1	-2.70245	0.370886	5	-2.70245	NA	110822300	110827300	0.3	0	0	2.65324	0.1	0	1	nGD
P03-2	14	31	12618	460	-0.102642	-0.00256692	15	-0.094219	0.00361754	20215768	106013200	1	2	1	2.65324	0.1	0	1	nGD
P03-2	13	29	963	40	-0.0740106	0.00057258	15	-0.094219	0.00361754	110827741	115091900	1	2	1	2.65324	0.1	0	1	nGD
P03-2	2	8	13924	544	-0.119653	0.00799047	14	-0.134859	0.00640011	136548192	241570127	1	2	1	2.65324	0.1	0	1	nGD
P03-2	18	36	7065	286	-0.171202	0.000547645	13	-0.182805	0.00824615	47492	77960571	1	2	1	2.65324	0.1	0	1	nGD
P03-2	1	3	34258	1227	-0.141094	0.00880032	14	-0.134859	0.00640011	13839382	225965605	1	2	1	2.65324	0.1	0	1	nGD
P03-2	11	24	7	2	-3.57725	0.360202	2	-3.57725	NA	5269800	5275802	0.3	0	0	2.65324	0.1	0	1	nGD
P03-2	12	26	22501	780	-0.113773	0.00816249	14	-0.134859	0.00640011	73700	133810900	1	2	1	2.65324	0.1	0	1	nGD
P03-2	1	5	3694	185	-0.192033	0.0240648	13	-0.182805	0.00824615	226019500	249212700	1	2	1	2.65324	0.1	0	1	nGD
P03-2	22	46	8962	430	-0.169761	0.00487983	13	-0.182805	0.00824615	16054500	51220800	1	2	1	2.65324	0.1	0	1	nGD
P03-2	7	17	20361	704	-0.146405	0.00730763	14	-0.134859	0.00640011	19700	158937400	1	2	1	2.65324	0.1	0	1	nGD
P03-2	20	44	10089	358	-0.151584	0.00896765	14	-0.134859	0.00640011	68300	62959131	1	2	1	2.65324	0.1	0	1	nGD
P03-2	21	45	4678	236	-0.15249	0.0227311	14	-0.134859	0.00640011	9419100	48084149	1	2	1	2.65324	0.1	0	1	nGD
P03-2	6	16	21196	886	-0.0898178	0.0073798	15	-0.094219	0.00361754	256900	170893685	1	2	1	2.65324	0.1	0	1	nGD
P03-2	2	7	6202	178	-0.317948	0.0157629	12	-0.308737	0.0100423	87069000	136547400	0.113043	0	0	2.65324	0.1	0	1	nGD
P03-2	X	47	11459	12	0.0659733	0.105609	17	0.0659733	NA	200800	155255200	0.298723	2	NA	2.65324	0.1	0	1	nGD
P03-2	19	41	2720	88	-0.278323	0.00874828	12	-0.308737	0.0100423	39292600	45024900	0.113043	0	0	2.65324	0.1	0	1	nGD
P03-2	16	34	17058	600	-0.138068	0.00113501	14	-0.134859	0.00640011	64600	90238200	1	2	1	2.65324	0.1	0	1	nGD
P03-2	19	37	9958	501	-0.13761	0.0052212	14	-0.134859	0.00640011	110900	19843800	1	2	1	2.65324	0.1	0	1	nGD
P03-2	1	2	154	18	-1.38753	0.0550755	6	-1.38358	0.0550755	12835600	13802700	0.3	0	0	2.65324	0.1	0	1	nGD
P03-2	5	15	5738	212	-0.132349	0.00127719	14	-0.134859	0.00640011	140782800	180687212	1	2	1	2.65324	0.1	0	1	nGD
P03-2	8	18	14495	501	-0.132428	0.0121785	14	-0.134859	0.00640011	116700	146279300	1	2	1	2.65324	0.1	0	1	nGD
P03-2	19	38	679	22	-0.771227	0.0163899	9	-0.771227	0.0163899	19843900	30021300	0.3	0	0	2.65324	0.1	0	1	nGD
P03-2	19	40	15	1	-3.02581	0.204148	4	-3.02581	NA	39233900	39292200	0.3	0	0	2.65324	0.1	0	1	nGD
P03-2	11	25	21225	779	-0.124818	0.00617486	14	-0.134859	0.00640011	5289800	134337100	1	2	1	2.65324	0.1	0	1	nGD
P03-2	5	13	13005	502	-0.135735	0.00710565	14	-0.134859	0.00640011	140269	140081791	1	2	1	2.65324	0.1	0	1	nGD
P03-2	13	27	7290	212	-0.140771	0.0157959	14	-0.134859	0.00640011	19183700	110822000	1	2	1	2.65324	0.1	0	1	nGD
P03-2	14	32	45	4	-0.688784	0.488036	10	-0.688784	NA	106013500	107281400	0.3	0	0	2.65324	0.1	0	1	nGD
P03-2	3	11	24930	799	-0.119946	0.00299592	14	-0.134859	0.00640011	71200	197942200	1	2	1	2.65324	0.1	0	1	nGD
P03-2	10	22	17775	735	-0.153783	0.0048162	14	-0.134859	0.00640011	93100	135440400	1	2	1	2.65324	0.1	0	1	nGD
P03-3	15	35	1797	48	-0.485965	0.00241964	9	-0.491124	0.00307905	20083900	32935800	0.22384	0	0	2	0.12	0	NA	NA
P03-3	15	37	48	0	-0.588339	0	8	-0.581763	NA	102284800	102515453	0.3	0	0	2	0.12	0	NA	NA
P03-3	16	38	16964	600	-0.147469	0.0082408	14	-0.12555	0.00611576	64600	90238200	1	2	1	2	0.12	0	NA	NA
P03-3	13	33	8257	254	-0.122835	0.00523564	14	-0.12555	0.00611576	19183800	115091900	1	2	1	2	0.12	0	NA	NA
P03-3	1	2	105	7	-1.54652	0.102397	4	-1.54652	NA	12921700	13802800	0.3	0	0	2	0.12	0	NA	NA
P03-3	1	3	757	37	-0.0574571	0.00783232	15	-0.0854208	0.00197855	13839382	16877500	1	2	1	2	0.12	0	NA	NA
P03-3	12	32	22461	778	-0.0828941	0.00200985	15	-0.0854208	0.00197855	73900	133810900	1	2	1	2	0.12	0	NA	NA
P03-3	9	24	587	29	-0.759668	0.0287142	7	-0.759668	0.0287142	38423900	70972400	0.374244	0	0	2	0.12	0	NA	NA
P03-3	14	34	12796	464	-0.0950815	0.000536159	15	-0.0854208	0.00197855	19069200	107281400	1	2	1	2	0.12	0	NA	NA
P03-3	7	21	13364	428	-0.130488	0.0162068	14	-0.12555	0.00611576	63227000	158937400	1	2	1	2	0.12	0	NA	NA
P03-3	1	1	3597	154	-0.161437	0.00339438	13	-0.168536	0.0056907	14500	12921127	1	2	1	2	0.12	0	NA	NA
P03-3	6	16	4871	285	-0.0450798	0.000196904	16	-0.0364453	0.00114405	256900	32369488	1	2	1	2	0.12	0	NA	NA
P03-3	8	22	14473	502	-0.115589	0.00550319	14	-0.12555	0.00611576	116700	146279300	1	2	1	2	0.12	0	NA	NA
P03-3	15	36	13828	394	-0.164296	0.00325484	13	-0.168536	0.0056907	32936000	102284700	1	2	1	2	0.12	0	NA	NA
P03-3	5	11	12552	477	-0.118944	-0.000213716	14	-0.12555	0.00611576	140403	138716000	1	2	1	2	0.12	0	NA	NA
P03-3	11	31	23072	864	-0.109226	0.00702634	14	-0.12555	0.00611576	86900	134337100	1	2	1	2	0.12	0	NA	NA
P03-3	18	40	7070	287	-0.145881	0.00569376	14	-0.12555	0.00611576	47492	77960500	1	2	1	2	0.12	0	NA	NA
P03-3	10	27	1925	110	-0.400001	0.00614947	10	-0.400001	0.00614947	36714600	55566300	0.173235	0	0	2	0.12	0	NA	NA
P03-3	10	28	8347	303	-0.0948857	-0.00160356	15	-0.0854208	0.00197855	55566600	112179100	1	2	1	2	0.12	0	NA	NA
P03-3	20	46	10059	359	-0.141354	0.0018487	14	-0.12555	0.00611576	68400	62958900	1	2	1	2	0.12	0	NA	NA
P03-3	21	47	4699	236	-0.120037	0.0132014	14	-0.12555	0.00611576	9419100	48084149	1	2	1	2	0.12	0	NA	NA
P03-3	22	48	8982	430	-0.176367	0.00920358	13	-0.168536	0.0056907	16054600	51220900	1	2	1	2	0.12	0	NA	NA
P03-3	6	17	50	11	-0.547935	0.464542	8	-0.581763	NA	32369700	32557700	0.3	0	0	2	0.12	0	NA	NA
P03-3	6	18	16249	590	-0.0708786	0.0049714	15	-0.0854208	0.00197855	32605164	170893685	1	2	1	2	0.12	0	NA	NA
P03-3	19	45	4103	271	-0.334195	0.00952417	11	-0.334195	0.00952417	50394193	59084100	0.134641	0	0	2	0.12	0	NA	NA
P03-3	9	23	4116	146	-0.115916	0.00245067	14	-0.12555	0.00611576	14765	38414067	1	2	1	2	0.12	0	NA	NA
P03-3	2	8	31009	1138	-0.137483	0.0104908	14	-0.12555	0.00611576	41647	242192881	1	2	1	2	0.12	0	NA	NA
P03-3	3	9	24899	799	-0.0913751	0.00171125	15	-0.0854208	0.00197855	71300	197942100	1	2	1	2	0.12	0	NA	NA
P03-3	17	39	23253	762	-0.1099	0.00267494	14	-0.12555	0.00611576	5900	81052453	1	2	1	2	0.12	0	NA	NA
P03-3	10	26	3996	162	-0.0411877	0.00453596	16	-0.0364453	0.00114405	93100	36516100	1	2	1	2	0.12	0	NA	NA
P03-3	5	13	441	22	0.018756	-0.00552708	18	0.056569	-0.00552708	138719100	140080000	0.134641	3	1	2	0.12	0	NA	NA
P03-3	X	49	413	8	-0.0426284	0.0243846	17	-0.0364453	NA	200900	6069500	1	1	0	2	0.12	0	NA	NA
P03-3	5	14	512	26	-0.493459	0.00415989	9	-0.491124	0.00307905	140080298	140855500	0.22384	0	0	2	0.12	0	NA	NA
P03-3	5	15	5655	212	-0.137148	0.00424272	14	-0.12555	0.00611576	140855900	180687212	1	2	1	2	0.12	0	NA	NA
P03-3	1	4	40	2	-2.74677	0.0560012	2	-2.78146	NA	16890300	16916200	0.3	0	0	2	0.12	0	NA	NA
P03-3	1	5	18570	660	-0.111441	0.00288443	14	-0.12555	0.00611576	16916383	147381239	1	2	1	2	0.12	0	NA	NA
P03-3	1	6	233	7	-0.855935	0.605183	6	-0.839788	NA	147381500	149400056	0.3	0	0	2	0.12	0	NA	NA
P03-3	7	20	442	10	-0.575518	0.340717	8	-0.581763	NA	55779300	63226700	0.3	0	0	2	0.12	0	NA	NA
P03-3	1	7	18286	711	-0.117244	0.0102469	14	-0.12555	0.00611576	149400200	249212627	1	2	1	2	0.12	0	NA	NA
P03-3	19	43	5309	220	-0.237547	0.00663042	12	-0.237547	0.00663042	30054729	45251600	1	2	1	2	0.12	0	NA	NA
P03-3	10	29	12	1	-3.41407	0.00879194	1	-3.41407	NA	112179400	112270400	0.3	0	0	2	0.12	0	NA	NA
P03-3	X	50	6	1	-2.70077	-0.262279	3	-2.70077	NA	6451700	6947800	0.3	0	0	2	0.12	0	NA	NA
P03-3	5	12	7	1	-2.78146	3.39467	2	-2.78146	NA	138716401	138718825	0.3	0	0	2	0.12	0	NA	NA
P03-3	9	25	12404	508	-0.112571	0.000503249	14	-0.12555	0.00611576	70993219	141111600	1	2	1	2	0.12	0	NA	NA
P03-3	19	44	2904	132	-0.0169241	-0.000790855	16	-0.0364453	0.00114405	45252140	50393700	1	2	1	2	0.12	0	NA	NA
P03-3	19	41	9916	501	-0.145583	0.00723779	14	-0.12555	0.00611576	110700	19843850	1	2	1	2	0.12	0	NA	NA
P03-3	X	51	11035	3	0.0586224	0.556219	19	0.056569	NA	6968300	155255200	0.3	2	0	2	0.12	0	NA	NA
P03-3	7	19	6521	266	-0.133951	-0.00188797	14	-0.12555	0.00611576	19700	55779100	1	2	1	2	0.12	0	NA	NA
P03-3	19	42	672	22	-0.839243	0.0193339	5	-0.839788	0.0193339	19905376	30021400	0.374244	0	0	2	0.12	0	NA	NA
P03-3	10	30	3439	160	-0.153162	0.00639856	14	-0.12555	0.00611576	112327470	135440400	1	2	1	2	0.12	0	NA	NA
P03-3	4	10	17549	635	-0.131311	0.00421676	14	-0.12555	0.00611576	53100	190947451	1	2	1	2	0.12	0	NA	NA
P04-1	20	124	1502	69	-0.830778	3.58494	16	-0.804165	3.68846	68400	7566300	0.740072	2	0	3.95903	0.75	0.29	0	GD
P04-1	X	130	4190	19	0.146812	0.221787	47	0.145403	NA	200925	49143400	0.76072	2	NA	3.95903	0.75	0.29	0	GD
P04-1	9	61	2212	81	0.22105	7.35179	50	0.271354	7.40003	22447094	39133100	0.747275	5	0	3.95903	0.75	0.29	0	GD
P04-1	22	129	9266	301	-0.311038	0.362908	27	-0.330456	0.324075	16054500	51220800	0.76072	3	1	3.95903	0.75	0.29	0	GD
P04-1	7	47	496	9	0.049095	0.873487	46	0.0633849	NA	120591400	124761500	0.76072	4	NA	3.95903	0.75	0.29	0	GD
P04-1	5	29	5737	200	-0.808849	3.64335	16	-0.804165	3.68846	52248400	112349000	0.740072	2	0	3.95903	0.75	0.29	0	GD
P04-1	2	13	2084	87	-0.259845	0.307244	33	-0.24722	0.307244	172604500	184025723	0.76072	3	1	3.95903	0.75	0.29	0	GD
P04-1	10	69	7149	267	-0.777662	-0.00389175	15	-0.804165	0.00321583	61432700	103827481	1	2	1	3.95903	0.75	0.29	0	GD
P04-1	14	93	1526	55	0.00376622	0.00616718	43	0.00573067	0.0102964	95556900	104429500	0.760569	4	2	3.95903	0.75	0.29	0	GD
P04-1	14	94	684	45	-0.478154	0.289102	21	-0.488275	0.288112	104429600	107281100	0.671865	3	1	3.95903	0.75	0.29	0	GD
P04-1	19	120	1467	38	2.03098	4.17577	71	2.03098	4.17577	37252600	40477200	0.761737	18	2	3.95903	0.75	0.29	0	GD
P04-1	19	121	1717	51	-0.23318	0.0160424	34	-0.24722	0.0160424	40477300	44083000	0.323691	5	2	3.95903	0.75	0.29	0	GD
P04-1	9	58	50	2	-1.0348	3.34252	12	-1.04393	NA	14800	178000	NA	2	NA	3.95903	0.75	0.29	0	GD
P04-1	9	59	1953	69	0.286355	7.48222	50	0.271354	7.40003	178788	20885288	0.747275	5	0	3.95903	0.75	0.29	0	GD
P04-1	9	60	186	11	-2.76306	-0.00913673	3	-2.76306	NA	20907000	22072600	0.742775	0	0	3.95903	0.75	0.29	0	GD
P04-1	9	63	150	6	-2.30199	1.5929	4	-2.30199	NA	39887500	43860800	0.647126	0	0	3.95903	0.75	0.29	0	GD
P04-1	11	74	474	24	-0.267982	6.34133	35	-0.24722	6.34133	373427	910700	0.76072	3	0	3.95903	0.75	0.29	0	GD
P04-1	21	128	4874	201	-0.367392	3.24864	25	-0.376927	3.24864	9419200	48084149	0.707146	3	0	3.95903	0.75	0.29	0	GD
P04-1	13	87	8706	268	-0.797095	3.63895	16	-0.804165	3.68846	19043500	115091936	0.740072	2	0	3.95903	0.75	0.29	0	GD
P04-1	15	95	16362	518	-0.113678	0.0129787	38	-0.108111	0.0141734	20084100	102515400	0.620442	4	2	3.95903	0.75	0.29	0	GD
P04-1	16	96	9022	316	-0.344021	0.332132	27	-0.330456	0.324075	64600	32007000	0.76072	3	1	3.95903	0.75	0.29	0	GD
P04-1	8	57	2572	119	-0.31747	5.36429	28	-0.330456	5.36429	128849900	146279396	0.76072	3	0	3.95903	0.75	0.29	0	GD
P04-1	11	75	7896	287	-0.391872	5.11027	24	-0.376927	4.86603	910900	55035300	0.738404	3	0	3.95903	0.75	0.29	0	GD
P04-1	16	98	8347	291	-0.338042	0.328742	27	-0.330456	0.324075	35037300	90237900	0.76072	3	1	3.95903	0.75	0.29	0	GD
P04-1	10	65	53	5	-0.209244	0.61548	36	-0.24722	NA	92981	334500	0.497766	4	NA	3.95903	0.75	0.29	0	GD
P04-1	10	66	4383	195	-0.00204917	0.842514	44	0.00573067	0.876564	355956	38682079	0.76072	4	1	3.95903	0.75	0.29	0	GD
P04-1	10	67	270	9	-0.583416	0.360186	20	-0.569747	NA	38736700	43883351	0.359308	3	NA	3.95903	0.75	0.29	0	GD
P04-1	2	6	8166	254	0.274831	0.135885	49	0.271354	0.135296	41602	66667633	0.739802	5	2	3.95903	0.75	0.29	0	GD
P04-1	3	24	916	31	-0.789621	0.0231357	15	-0.804165	0.00321583	194409000	197942000	1	2	1	3.95903	0.75	0.29	0	GD
P04-1	17	105	13794	494	0.284397	1.31604	48	0.271354	1.34539	36412869	81052500	0.741529	5	1	3.95903	0.75	0.29	0	GD
P04-1	11	78	558	23	1.43926	1.50756	67	1.44759	1.50756	68216258	71249800	0.761737	12	3	3.95903	0.75	0.29	0	GD
P04-1	9	64	13324	511	-0.807193	3.77419	16	-0.804165	3.68846	43861200	141111600	0.740072	2	0	3.95903	0.75	0.29	0	GD
P04-1	19	113	9647	398	-0.330979	0.3155	27	-0.330456	0.324075	110700	18963300	0.76072	3	1	3.95903	0.75	0.29	0	GD
P04-1	18	112	4405	153	-0.798012	0.000224284	15	-0.804165	0.00321583	25736900	77960571	1	2	1	3.95903	0.75	0.29	0	GD
P04-1	6	32	32	2	-0.122926	0.520298	39	-0.108111	NA	257100	398779	0.603516	4	NA	3.95903	0.75	0.29	0	GD
P04-1	7	46	35	0	0.344706	0	53	0.341419	NA	119915000	120591300	0.76072	5	NA	3.95903	0.75	0.29	0	GD
P04-1	2	14	174	13	-0.73265	3.93179	18	-0.71533	NA	184026000	187487160	NA	2	NA	3.95903	0.75	0.29	0	GD
P04-1	8	53	4420	109	-0.0148197	0.871837	44	0.00573067	0.876564	39416000	95140404	0.76072	4	1	3.95903	0.75	0.29	0	GD
P04-1	20	127	6814	213	0.264006	0.126711	49	0.271354	0.135296	30746400	62959000	0.739802	5	2	3.95903	0.75	0.29	0	GD
P04-1	11	81	724	23	0.444686	0.0090865	57	0.456072	0.0090865	128478200	134126548	0.761737	6	3	3.95903	0.75	0.29	0	GD
P04-1	11	82	104	5	0.135484	0.079696	47	0.145403	NA	134126800	134337000	0.76072	5	NA	3.95903	0.75	0.29	0	GD
P04-1	12	83	6894	252	0.0189876	0.0157218	43	0.00573067	0.0102964	73600	43298100	0.760569	4	2	3.95903	0.75	0.29	0	GD
P04-1	12	84	860	27	1.60356	2.33412	69	1.60356	2.33412	43563100	48963800	0.761737	13	2	3.95903	0.75	0.29	0	GD
P04-1	18	106	15	3	-0.617752	0.174838	19	-0.617752	NA	47492	88400	NA	2	NA	3.95903	0.75	0.29	0	GD
P04-1	10	70	4	1	-3.30805	1.75042	2	-3.30805	NA	103827737	103867700	0.76072	1	0	3.95903	0.75	0.29	0	GD
P04-1	20	126	1559	37	-0.0535405	-0.00494411	40	-0.0494402	-0.00494411	16731900	30746100	0.682521	4	2	3.95903	0.75	0.29	0	GD
P04-1	18	108	494	15	-0.776904	0.00780409	15	-0.804165	0.00321583	748700	5956116	1	2	1	3.95903	0.75	0.29	0	GD
P04-1	5	30	2	1	-3.60281	-0.719034	1	-3.60281	NA	112349379	112362800	0.76072	0	0	3.95903	0.75	0.29	0	GD
P04-1	5	31	9916	367	-0.816361	3.60599	16	-0.804165	3.68846	112363100	180687200	0.740072	2	0	3.95903	0.75	0.29	0	GD
P04-1	7	45	5519	101	-0.336356	0.30305	27	-0.330456	0.324075	86468100	119914600	0.76072	3	1	3.95903	0.75	0.29	0	GD
P04-1	11	80	5057	177	0.245716	0.136968	49	0.271354	0.135296	100803900	128477900	0.739802	5	2	3.95903	0.75	0.29	0	GD
P04-1	19	119	1065	42	1.33765	2.11135	66	1.33765	2.11135	35036500	37241800	0.761737	11	2	3.95903	0.75	0.29	0	GD
P04-1	17	101	749	18	-1.37108	2.1674	8	-1.37108	2.1674	13254100	17425800	0.76072	1	0	3.95903	0.75	0.29	0	GD
P04-1	17	102	1131	50	-0.720877	3.92113	17	-0.71533	4.00989	17463300	20305465	0.754375	2	0	3.95903	0.75	0.29	0	GD
P04-1	19	118	636	19	1.76546	3.15617	70	1.76546	3.15617	30927500	35036256	0.761737	15	2	3.95903	0.75	0.29	0	GD
P04-1	7	42	346	15	-1.02935	0.365564	11	-1.04393	0.365564	56231000	63506200	0.463538	1	0	3.95903	0.75	0.29	0	GD
P04-1	7	35	50	1	-0.0635934	0.400404	42	-0.0494402	NA	19700	540518	0.701266	4	NA	3.95903	0.75	0.29	0	GD
P04-1	7	36	555	28	0.32688	0.106777	52	0.341419	0.137988	540823	2645552	0.76072	5	2	3.95903	0.75	0.29	0	GD
P04-1	7	37	230	8	-0.349551	0.388389	30	-0.330456	NA	2645800	4457100	0.76072	3	NA	3.95903	0.75	0.29	0	GD
P04-1	2	8	74	5	0.481132	0.313464	58	0.456072	NA	114390600	114713400	0.761737	6	NA	3.95903	0.75	0.29	0	GD
P04-1	7	39	324	10	-0.361632	0.259211	26	-0.376927	NA	16115800	20042500	0.694587	3	NA	3.95903	0.75	0.29	0	GD
P04-1	7	40	669	25	0.40102	0.163365	54	0.40102	0.163365	20042700	24423100	0.76072	5	2	3.95903	0.75	0.29	0	GD
P04-1	7	41	3819	164	-0.394579	0.276693	23	-0.376927	0.303072	24423200	56230800	0.730012	3	1	3.95903	0.75	0.29	0	GD
P04-1	10	72	1728	70	-0.881668	0.0107333	14	-0.881668	0.0107333	124265400	135440203	1	2	1	3.95903	0.75	0.29	0	GD
P04-1	11	76	1219	52	0.249034	0.141775	49	0.271354	0.135296	55035800	60619900	0.739802	5	2	3.95903	0.75	0.29	0	GD
P04-1	11	77	4213	123	0.764232	0.077204	63	0.764232	0.077204	60620200	68214100	0.761737	7	3	3.95903	0.75	0.29	0	GD
P04-1	9	62	38	0	-0.960244	0	13	-0.966132	NA	39140400	39887200	NA	2	NA	3.95903	0.75	0.29	0	GD
P04-1	11	79	3661	159	-0.377171	4.31488	24	-0.376927	4.86603	71259500	100792400	0.738404	3	0	3.95903	0.75	0.29	0	GD
P04-1	8	54	2448	55	0.342413	0.15316	52	0.341419	0.137988	95142825	120977300	0.76072	5	2	3.95903	0.75	0.29	0	GD
P04-1	8	55	781	20	0.73365	0.0471477	62	0.722029	0.0471477	120977700	126369500	0.761737	7	3	3.95903	0.75	0.29	0	GD
P04-1	8	56	67	4	1.13426	0.916355	65	1.13426	NA	126369898	128849600	0.761737	9	NA	3.95903	0.75	0.29	0	GD
P04-1	10	71	3150	123	-0.76779	4.385e-05	15	-0.804165	0.00321583	103868000	124265300	1	2	1	3.95903	0.75	0.29	0	GD
P04-1	4	25	5158	219	-0.819613	3.6113	16	-0.804165	3.68846	53300	47655800	0.740072	2	0	3.95903	0.75	0.29	0	GD
P04-1	10	68	1831	59	-1.04701	0.0099447	10	-1.04393	0.0099447	44043200	61432400	0.154923	0	0	3.95903	0.75	0.29	0	GD
P04-1	11	73	148	10	-0.403335	5.38715	26	-0.376927	NA	87100	373404	0.694587	3	NA	3.95903	0.75	0.29	0	GD
P04-1	18	107	178	7	-0.228346	0.474988	36	-0.24722	NA	116800	748100	0.497766	4	NA	3.95903	0.75	0.29	0	GD
P04-1	X	131	46	1	-2.32268	-0.00388904	4	-2.30199	NA	49161200	49432300	0.647126	0	NA	3.95903	0.75	0.29	0	GD
P04-1	X	132	8253	4	0.0659341	0.417037	46	0.0633849	NA	49432500	155255200	0.76072	2	NA	3.95903	0.75	0.29	0	GD
P04-1	2	12	29	0	0.0789036	0	46	0.0633849	NA	172546646	172604300	0.76072	4	NA	3.95903	0.75	0.29	0	GD
P04-1	17	100	4967	205	-0.254032	5.59542	32	-0.24722	5.59542	292900	12983100	0.76072	3	0	3.95903	0.75	0.29	0	GD
P04-1	19	122	3525	167	0.0160429	0.00715797	43	0.00573067	0.0102964	44084672	50461600	0.760569	4	2	3.95903	0.75	0.29	0	GD
P04-1	19	123	4192	239	-0.157794	0.0145066	37	-0.157794	0.0145066	50461700	59084100	0.565226	4	2	3.95903	0.75	0.29	0	GD
P04-1	20	125	631	25	0.229469	0.229963	49	0.271354	0.135296	7566600	16731700	0.739802	5	2	3.95903	0.75	0.29	0	GD
P04-1	12	85	1446	40	-0.71151	4.37126	17	-0.71533	4.00989	49035800	52347400	0.754375	2	0	3.95903	0.75	0.29	0	GD
P04-1	12	86	14370	426	0.0615006	0.00351432	45	0.0633849	0.00351432	52369110	133810880	0.76072	4	2	3.95903	0.75	0.29	0	GD
P04-1	17	104	3115	92	-0.392755	0.237496	23	-0.376927	0.303072	25621400	36398400	0.730012	3	1	3.95903	0.75	0.29	0	GD
P04-1	7	38	1383	57	0.272505	0.11713	49	0.271354	0.135296	4560300	16115600	0.739802	5	2	3.95903	0.75	0.29	0	GD
P04-1	8	51	564	8	1.45478	5.20306	68	1.44759	NA	36108700	38839967	0.761737	12	NA	3.95903	0.75	0.29	0	GD
P04-1	8	52	105	6	1.08673	3.84062	64	1.08673	NA	38840200	39174200	0.761737	9	NA	3.95903	0.75	0.29	0	GD
P04-1	4	26	1438	21	-0.0226305	0.0140898	43	0.00573067	0.0102964	47663760	66233200	0.760569	4	2	3.95903	0.75	0.29	0	GD
P04-1	4	27	11896	396	-0.244402	0.143619	31	-0.24722	0.143619	66242600	190947451	0.76072	3	1	3.95903	0.75	0.29	0	GD
P04-1	14	88	451	14	-0.55528	0.208006	20	-0.569747	NA	19069200	21055600	0.359308	3	NA	3.95903	0.75	0.29	0	GD
P04-1	14	89	1832	58	0.0100802	0.00371327	43	0.00573067	0.0102964	21056000	25326338	0.760569	4	2	3.95903	0.75	0.29	0	GD
P04-1	14	90	2016	44	-0.352108	0.280702	27	-0.330456	0.324075	25356400	50914300	0.76072	3	1	3.95903	0.75	0.29	0	GD
P04-1	14	91	464	11	-0.0348967	-0.00787334	42	-0.0494402	NA	50915600	53190700	0.701266	4	NA	3.95903	0.75	0.29	0	GD
P04-1	14	92	6426	215	-0.325428	0.291192	27	-0.330456	0.324075	53194100	95539900	0.76072	3	1	3.95903	0.75	0.29	0	GD
P04-1	2	11	5461	212	-0.838273	3.76144	16	-0.804165	3.68846	123741600	172430700	0.740072	2	0	3.95903	0.75	0.29	0	GD
P04-1	8	50	4267	150	-1.48976	1.75502	7	-1.48976	1.75502	190800	35648100	0.756501	1	0	3.95903	0.75	0.29	0	GD
P04-1	1	1	23508	860	-0.365555	0.31227	23	-0.376927	0.303072	14500	145367200	0.730012	3	1	3.95903	0.75	0.29	0	GD
P04-1	1	2	476	13	0.235551	1.26737	51	0.271354	NA	145367800	147230300	0.720176	5	NA	3.95903	0.75	0.29	0	GD
P04-1	1	3	277	6	-0.421196	0.131635	22	-0.421196	NA	147230621	149754500	0.608046	3	NA	3.95903	0.75	0.29	0	GD
P04-1	1	4	19004	771	0.267616	1.36559	48	0.271354	1.34539	149755620	248604765	0.741529	5	1	3.95903	0.75	0.29	0	GD
P04-1	1	5	97	6	0.117343	0.602073	47	0.145403	NA	248605100	249212725	0.76072	5	NA	3.95903	0.75	0.29	0	GD
P04-1	2	9	25	1	-1.88726	0.0515131	5	-1.88726	NA	114714855	116147100	0.76072	1	0	3.95903	0.75	0.29	0	GD
P04-1	2	10	613	25	0.501818	0.321878	56	0.456072	0.321878	116257100	123396100	0.761737	6	2	3.95903	0.75	0.29	0	GD
P04-1	7	44	221	8	0.292723	0.165107	51	0.271354	NA	82532000	86462500	0.720176	5	NA	3.95903	0.75	0.29	0	GD
P04-1	2	7	7042	232	-0.0939672	0.0168895	38	-0.108111	0.0141734	66667900	114390300	0.620442	4	2	3.95903	0.75	0.29	0	GD
P04-1	6	33	10967	407	0.291985	0.136205	49	0.271354	0.135296	399000	66430200	0.739802	5	2	3.95903	0.75	0.29	0	GD
P04-1	2	19	5122	242	-0.805927	3.75235	16	-0.804165	3.68846	214878600	242192881	0.740072	2	0	3.95903	0.75	0.29	0	GD
P04-1	3	20	20021	641	-0.799535	0.00638089	15	-0.804165	0.00321583	71100	146995100	1	2	1	3.95903	0.75	0.29	0	GD
P04-1	3	21	627	27	0.542905	1.99007	59	0.542905	1.99007	147108643	152056500	0.761737	6	1	3.95903	0.75	0.29	0	GD
P04-1	7	48	4385	148	0.453883	1.93759	55	0.456072	1.93759	124984500	150841000	0.761737	6	1	3.95903	0.75	0.29	0	GD
P04-1	17	103	313	7	-1.56594	2.0161	6	-1.56594	NA	20319300	25601400	0.76072	1	0	3.95903	0.75	0.29	0	GD
P04-1	3	22	1925	63	-0.336816	0.349211	27	-0.330456	0.324075	152058449	176706900	0.76072	3	1	3.95903	0.75	0.29	0	GD
P04-1	3	23	2626	95	0.0158896	0.941984	44	0.00573067	0.876564	176743200	194408700	0.76072	4	1	3.95903	0.75	0.29	0	GD
P04-1	18	109	703	21	-0.057048	0.836933	41	-0.0494402	0.836933	5956400	10801445	0.744968	4	1	3.95903	0.75	0.29	0	GD
P04-1	18	110	1461	38	-0.502993	0.289148	21	-0.488275	0.288112	10801600	23509700	0.671865	3	1	3.95903	0.75	0.29	0	GD
P04-1	18	111	175	3	-0.21771	0.593894	36	-0.24722	NA	23598300	25727800	0.497766	4	NA	3.95903	0.75	0.29	0	GD
P04-1	17	99	41	1	-0.966132	4.81372	13	-0.966132	NA	5953	292500	NA	2	NA	3.95903	0.75	0.29	0	GD
P04-1	19	115	200	5	2.17065	4.00684	72	2.17065	NA	19546900	19917800	0.761737	20	NA	3.95903	0.75	0.29	0	GD
P04-1	7	43	2341	100	-0.372757	0.352702	23	-0.376927	0.303072	63529300	82508900	0.730012	3	1	3.95903	0.75	0.29	0	GD
P04-1	19	116	50	1	0.64906	2.29619	60	0.629766	NA	19918100	20133846	0.761737	7	NA	3.95903	0.75	0.29	0	GD
P04-1	19	117	681	37	-0.300896	0.190753	29	-0.330456	0.190753	20134000	30927200	0.76072	3	1	3.95903	0.75	0.29	0	GD
P04-1	6	34	11193	332	-0.332169	0.316015	27	-0.330456	0.324075	66430400	170893682	0.76072	3	1	3.95903	0.75	0.29	0	GD
P04-1	2	18	1480	46	0.709203	0.919689	61	0.722029	0.919689	203499949	214794900	0.761737	7	2	3.95903	0.75	0.29	0	GD
P04-1	2	15	80	7	0.647022	0.466911	60	0.629766	NA	187490232	187867900	0.761737	7	NA	3.95903	0.75	0.29	0	GD
P04-1	7	49	1013	37	-0.789826	0.00369191	15	-0.804165	0.00321583	150841200	158937500	1	2	1	3.95903	0.75	0.29	0	GD
P04-1	2	17	1490	13	-0.32723	0.30302	30	-0.330456	NA	196522200	203424800	0.76072	3	NA	3.95903	0.75	0.29	0	GD
P04-1	16	97	285	6	-1.12149	0.507871	9	-1.12149	NA	32007300	34740200	NA	2	NA	3.95903	0.75	0.29	0	GD
P04-1	2	16	811	27	-0.719932	3.41565	17	-0.71533	4.00989	187929400	196317400	0.754375	2	0	3.95903	0.75	0.29	0	GD
P04-1	5	28	4397	171	-0.391219	0.289226	23	-0.376927	0.303072	140269	52248291	0.730012	3	1	3.95903	0.75	0.29	0	GD
P04-1	19	114	355	13	0.614721	0.811561	60	0.629766	NA	18963800	19540200	0.761737	6	NA	3.95903	0.75	0.29	0	GD
P04-2	2	12	172	12	-0.824842	5.15724	14	-0.825938	NA	184025988	187466600	NA	2	NA	3.98365	0.79	0.334	0	GD
P04-2	3	22	1905	62	-0.376767	0.271217	21	-0.366664	0.331681	152335700	176706900	0.77944	3	1	3.98365	0.79	0.334	0	GD
P04-2	2	15	1575	13	-0.31842	0.167961	27	-0.314759	NA	192278876	203424800	0.782473	3	NA	3.98365	0.79	0.334	0	GD
P04-2	12	83	14381	426	0.0424945	-0.000993918	35	0.0328804	0.00674604	52369110	133810880	0.782473	4	2	3.98365	0.79	0.334	0	GD
P04-2	19	111	162	4	0.970391	0.983123	57	0.970391	NA	30020800	32927900	0.779056	8	NA	3.98365	0.79	0.334	0	GD
P04-2	19	112	560	18	1.8644	3.32145	63	1.8644	3.32145	32928200	35036300	0.779056	16	2	3.98365	0.79	0.334	0	GD
P04-2	14	88	1063	25	-0.401926	0.519645	21	-0.366664	0.331681	35579600	50305100	0.77944	3	1	3.98365	0.79	0.334	0	GD
P04-2	19	110	596	34	-0.235515	0.171291	29	-0.237779	0.171291	20134900	30020100	0.505688	4	2	3.98365	0.79	0.334	0	GD
P04-2	8	50	565	8	1.40545	4.95788	60	1.40647	NA	36108700	38840400	0.779056	11	NA	3.98365	0.79	0.334	0	GD
P04-2	8	51	104	6	1.1338	4.05859	58	1.14306	NA	38840591	39174200	0.779056	9	NA	3.98365	0.79	0.334	0	GD
P04-2	19	106	9647	398	-0.3399	0.336018	21	-0.366664	0.331681	110700	18963300	0.77944	3	1	3.98365	0.79	0.334	0	GD
P04-2	8	57	67	4	1.1557	1.18594	58	1.14306	NA	126369898	128849500	0.779056	10	NA	3.98365	0.79	0.334	0	GD
P04-2	19	109	52	1	0.690728	2.53546	53	0.695666	NA	19917600	20134000	0.779056	7	NA	3.98365	0.79	0.334	0	GD
P04-2	10	69	11210	429	-0.818549	0.00533793	12	-0.825938	0.00566827	59101100	127769600	1	2	1	3.98365	0.79	0.334	0	GD
P04-2	1	3	18817	624	-0.357037	0.312082	21	-0.366664	0.331681	17222100	145367200	0.77944	3	1	3.98365	0.79	0.334	0	GD
P04-2	X	125	230	15	-0.224646	0.319072	28	-0.237779	0.334499	200925	2692900	0.496096	2	NA	3.98365	0.79	0.334	0	GD
P04-2	X	126	12203	7	0.104936	0.157536	40	0.104032	NA	2700194	154774900	0.782473	2	NA	3.98365	0.79	0.334	0	GD
P04-2	8	54	1883	62	-0.00602272	0.892215	31	-0.0354734	0.9021	68658300	94969900	0.782473	4	1	3.98365	0.79	0.334	0	GD
P04-2	8	55	2440	55	0.312134	0.163751	43	0.297487	0.142644	95140500	120865200	0.782473	5	2	3.98365	0.79	0.334	0	GD
P04-2	8	56	791	20	0.749214	0.0503421	54	0.767296	0.0642351	120865412	126369400	0.779056	7	3	3.98365	0.79	0.334	0	GD
P04-2	8	49	4275	150	-1.58722	2.22372	5	-1.58731	2.17966	190700	35648000	0.782473	1	0	3.98365	0.79	0.334	0	GD
P04-2	2	16	18	0	1.16225	0	58	1.14306	NA	203499949	203630500	0.779056	10	NA	3.98365	0.79	0.334	0	GD
P04-2	11	76	18	0	0.760192	0	55	0.767296	NA	71294000	71350800	0.779056	7	NA	3.98365	0.79	0.334	0	GD
P04-2	8	58	2578	119	-0.382318	6.02453	22	-0.366664	5.98405	128849900	146279479	0.780556	3	0	3.98365	0.79	0.334	0	GD
P04-2	18	105	4414	153	-0.828007	0.00348719	12	-0.825938	0.00566827	25737000	77960500	1	2	1	3.98365	0.79	0.334	0	GD
P04-2	21	123	4871	201	-0.841753	0.0104656	12	-0.825938	0.00566827	9419000	48084177	1	2	1	3.98365	0.79	0.334	0	GD
P04-2	9	61	2217	81	0.00166778	7.54202	33	-0.0354734	7.54202	22447000	39150011	0.782473	4	0	3.98365	0.79	0.334	0	GD
P04-2	10	66	376	12	-0.379854	0.355395	23	-0.366664	NA	37891100	43869400	0.754886	3	NA	3.98365	0.79	0.334	0	GD
P04-2	1	2	367	14	-0.731853	0.0714648	17	-0.736504	NA	16363333	17216300	NA	2	NA	3.98365	0.79	0.334	0	GD
P04-2	13	84	8725	268	-0.822676	4.4484	13	-0.825938	4.44179	19043500	115091936	0.780272	2	0	3.98365	0.79	0.334	0	GD
P04-2	7	45	492	15	0.0909737	0.161817	39	0.104032	0.161817	77789454	85613000	0.782473	5	2	3.98365	0.79	0.334	0	GD
P04-2	7	46	5950	110	-0.320338	0.365414	24	-0.314759	0.353685	85891000	123267400	0.782473	3	1	3.98365	0.79	0.334	0	GD
P04-2	7	47	4509	149	0.488587	2.05575	47	0.485341	2.05575	123269000	150841011	0.779056	6	1	3.98365	0.79	0.334	0	GD
P04-2	10	67	13	0	0.209079	0	41	0.209079	NA	43869967	44043200	0.699425	5	NA	3.98365	0.79	0.334	0	GD
P04-2	11	73	4211	123	0.770292	0.0662753	54	0.767296	0.0642351	60609600	68196962	0.779056	7	3	3.98365	0.79	0.334	0	GD
P04-2	2	9	713	31	0.466127	0.41643	48	0.485341	0.41643	114390500	123395900	0.779056	6	2	3.98365	0.79	0.334	0	GD
P04-2	2	17	752	19	0.702491	0.610965	52	0.695666	0.610965	203630700	208615600	0.779056	7	2	3.98365	0.79	0.334	0	GD
P04-2	2	18	709	27	0.860965	1.02905	56	0.860965	1.02905	208615900	214794900	0.779056	8	2	3.98365	0.79	0.334	0	GD
P04-2	2	19	5124	242	-0.845327	4.42184	13	-0.825938	4.44179	214878607	242192881	0.780272	2	0	3.98365	0.79	0.334	0	GD
P04-2	19	108	199	5	2.26412	4.71675	65	2.26412	NA	19547000	19917000	0.779056	21	NA	3.98365	0.79	0.334	0	GD
P04-2	1	6	19084	777	0.308247	1.44125	42	0.297487	1.4489	149857900	249212600	0.782473	5	1	3.98365	0.79	0.334	0	GD
P04-2	6	36	10964	407	0.324973	0.137892	43	0.297487	0.142644	398965	66205200	0.782473	5	2	3.98365	0.79	0.334	0	GD
P04-2	18	101	689	25	-0.742374	0.125753	16	-0.736504	0.125753	47492	5947100	0.175473	2	0	3.98365	0.79	0.334	0	GD
P04-2	14	89	865	19	-0.0958894	0.0221712	32	-0.0354734	0.0102548	50307500	55221543	0.712338	4	2	3.98365	0.79	0.334	0	GD
P04-2	17	97	1120	49	-0.831637	4.62773	13	-0.825938	4.44179	17473800	20279200	0.780272	2	0	3.98365	0.79	0.334	0	GD
P04-2	16	94	17670	613	-0.352325	0.338515	21	-0.366664	0.331681	64494	90238100	0.77944	3	1	3.98365	0.79	0.334	0	GD
P04-2	6	37	11205	332	-0.341926	0.349067	21	-0.366664	0.331681	66205400	170893500	0.77944	3	1	3.98365	0.79	0.334	0	GD
P04-2	7	38	23	0	-0.82341	0	14	-0.825938	NA	19700	285100	NA	2	NA	3.98365	0.79	0.334	0	GD
P04-2	5	29	359	18	-0.426233	0.134557	21	-0.366664	0.331681	140264	1009691	0.77944	3	1	3.98365	0.79	0.334	0	GD
P04-2	4	25	5175	219	-0.836286	4.30692	13	-0.825938	4.44179	53300	47667400	0.780272	2	0	3.98365	0.79	0.334	0	GD
P04-2	4	27	273	11	-0.336251	0.479865	23	-0.366664	NA	186871700	188490100	0.754886	3	NA	3.98365	0.79	0.334	0	GD
P04-2	4	28	94	5	-0.06013	-0.00692044	34	-0.0354734	NA	188855300	190947451	0.692728	4	NA	3.98365	0.79	0.334	0	GD
P04-2	3	20	20055	641	-0.822098	0.00475691	12	-0.825938	0.00566827	71200	146899500	1	2	1	3.98365	0.79	0.334	0	GD
P04-2	3	21	650	28	0.575902	1.921	50	0.591619	1.921	146995000	152177000	0.779056	6	1	3.98365	0.79	0.334	0	GD
P04-2	22	124	9284	301	-0.0248652	0.905561	31	-0.0354734	0.9021	16054500	51220900	0.782473	4	1	3.98365	0.79	0.334	0	GD
P04-2	8	53	7	1	-2.09603	1.62816	4	-2.09603	NA	68430000	68633900	0.782473	1	0	3.98365	0.79	0.334	0	GD
P04-2	7	48	1015	37	-0.865698	-0.014787	11	-0.879662	-0.014787	150841200	158937500	1	2	1	3.98365	0.79	0.334	0	GD
P04-2	10	68	1656	53	-1.03218	0.0120111	8	-1.03218	0.0120111	44043400	58680200	0.133209	0	0	3.98365	0.79	0.334	0	GD
P04-2	14	85	453	14	-0.446214	0.277192	20	-0.446214	NA	19069200	21055600	0.602186	3	NA	3.98365	0.79	0.334	0	GD
P04-2	14	86	1832	58	0.0275992	0.00310143	35	0.0328804	0.00674604	21056000	25326338	0.782473	4	2	3.98365	0.79	0.334	0	GD
P04-2	5	34	727	45	-0.905004	3.9932	10	-0.879662	3.9932	178293253	180687212	0.761713	2	0	3.98365	0.79	0.334	0	GD
P04-2	2	8	7034	232	-0.0650869	0.018638	32	-0.0354734	0.0102548	66798800	114386338	0.712338	4	2	3.98365	0.79	0.334	0	GD
P04-2	9	64	13353	511	-0.830808	4.43448	13	-0.825938	4.44179	43849700	141111600	0.780272	2	0	3.98365	0.79	0.334	0	GD
P04-2	10	65	4321	197	0.0179849	0.902281	36	0.0328804	0.924564	93100	37890955	0.782473	4	1	3.98365	0.79	0.334	0	GD
P04-2	14	87	740	16	-0.285664	0.175121	26	-0.314759	0.0488979	25356400	35579200	0.346961	5	2	3.98365	0.79	0.334	0	GD
P04-2	8	52	2531	46	-0.01301	0.827723	31	-0.0354734	0.9021	39416000	68424000	0.782473	4	1	3.98365	0.79	0.334	0	GD
P04-2	19	107	355	13	0.607269	0.821756	51	0.591619	NA	18963800	19540200	0.779056	6	NA	3.98365	0.79	0.334	0	GD
P04-2	1	1	4377	223	-0.361264	0.323423	21	-0.366664	0.331681	14500	16363138	0.77944	3	1	3.98365	0.79	0.334	0	GD
P04-2	7	44	6244	272	-0.408625	0.336306	21	-0.366664	0.331681	24149000	77789300	0.77944	3	1	3.98365	0.79	0.334	0	GD
P04-2	18	103	1592	40	-0.416497	0.33652	21	-0.366664	0.331681	11148700	25532000	0.77944	3	1	3.98365	0.79	0.334	0	GD
P04-2	10	70	1036	38	-0.946227	0.00656469	9	-0.946227	0.00656469	127769900	135440203	0.159993	1	0	3.98365	0.79	0.334	0	GD
P04-2	11	71	8559	321	-0.374912	5.99888	22	-0.366664	5.98405	86900	55111800	0.780556	3	0	3.98365	0.79	0.334	0	GD
P04-2	11	72	1181	52	0.291072	0.132002	43	0.297487	0.142644	55135435	60567600	0.782473	5	2	3.98365	0.79	0.334	0	GD
P04-2	2	14	726	27	-0.73619	4.4329	15	-0.736504	4.4329	187929800	192278600	0.769575	2	0	3.98365	0.79	0.334	0	GD
P04-2	7	40	233	7	-0.370759	0.386204	23	-0.366664	NA	2647300	4780300	0.754886	3	NA	3.98365	0.79	0.334	0	GD
P04-2	7	41	1374	57	0.272054	0.137466	43	0.297487	0.142644	4780600	15867200	0.782473	5	2	3.98365	0.79	0.334	0	GD
P04-2	4	26	12977	401	0.0290278	0.0105395	35	0.0328804	0.00674604	47676500	186678100	0.782473	4	2	3.98365	0.79	0.334	0	GD
P04-2	20	119	1505	69	-0.836792	4.30598	13	-0.825938	4.44179	68200	7566300	0.780272	2	0	3.98365	0.79	0.334	0	GD
P04-2	20	120	295	15	0.528345	0.387469	49	0.528345	0.387469	7566600	10631000	0.779056	6	2	3.98365	0.79	0.334	0	GD
P04-2	20	121	2262	67	-0.0274805	0.0210129	32	-0.0354734	0.0102548	10631100	31672900	0.712338	4	2	3.98365	0.79	0.334	0	GD
P04-2	11	77	16	1	-0.579722	-0.0249768	18	-0.579722	NA	71498500	71507261	NA	2	NA	3.98365	0.79	0.334	0	GD
P04-2	9	59	2004	71	0.0634022	7.56521	37	0.0328804	7.56521	14700	20885288	0.782473	4	0	3.98365	0.79	0.334	0	GD
P04-2	9	60	187	11	-3.22842	-0.0579923	2	-3.22842	NA	20907100	22072900	0.782473	0	0	3.98365	0.79	0.334	0	GD
P04-2	11	79	5950	208	0.276326	0.16544	43	0.297487	0.142644	99786800	134337000	0.782473	5	2	3.98365	0.79	0.334	0	GD
P04-2	12	80	6892	252	0.0130809	0.0195099	35	0.0328804	0.00674604	73600	42998200	0.782473	4	2	3.98365	0.79	0.334	0	GD
P04-2	12	81	866	27	1.66014	2.61417	62	1.66014	2.61417	43030800	48963800	0.779056	14	2	3.98365	0.79	0.334	0	GD
P04-2	12	82	1450	40	-0.785732	4.83053	13	-0.825938	4.44179	49035800	52347400	0.780272	2	0	3.98365	0.79	0.334	0	GD
P04-2	17	96	760	18	-1.59381	1.81982	5	-1.58731	2.17966	12921400	17463500	0.782473	1	0	3.98365	0.79	0.334	0	GD
P04-2	15	93	16362	518	-0.385065	0.338561	21	-0.366664	0.331681	20083900	102515453	0.77944	3	1	3.98365	0.79	0.334	0	GD
P04-2	17	98	326	8	-1.57557	2.07539	6	-1.58731	NA	20279700	25621600	0.782473	1	0	3.98365	0.79	0.334	0	GD
P04-2	19	113	1064	42	1.40558	2.26923	59	1.40647	2.26923	35036500	37241400	0.779056	11	2	3.98365	0.79	0.334	0	GD
P04-2	19	114	1392	38	2.07053	4.38594	64	2.07053	4.38594	37241600	40366554	0.779056	19	2	3.98365	0.79	0.334	0	GD
P04-2	5	32	14972	522	-0.815131	4.43129	13	-0.825938	4.44179	52248386	178208200	0.780272	2	0	3.98365	0.79	0.334	0	GD
P04-2	18	104	29	1	-0.0895126	1.22458	34	-0.0354734	NA	25532304	25727800	0.692728	4	NA	3.98365	0.79	0.334	0	GD
P04-2	5	31	151	8	-0.147723	-0.0305885	30	-0.147723	NA	49695100	52248291	0.600159	4	NA	3.98365	0.79	0.334	0	GD
P04-2	3	24	913	31	-0.795709	0.00431149	12	-0.825938	0.00566827	194443400	197942000	1	2	1	3.98365	0.79	0.334	0	GD
P04-2	5	33	4	1	-3.61365	-1.45025	1	-3.61365	NA	178209400	178288300	0.782473	0	0	3.98365	0.79	0.334	0	GD
P04-2	3	23	2630	95	0.0528197	0.965361	36	0.0328804	0.924564	176743300	194408900	0.782473	4	1	3.98365	0.79	0.334	0	GD
P04-2	6	35	32	2	0.0484729	0.449876	38	0.0328804	NA	257000	398779	0.782473	4	NA	3.98365	0.79	0.334	0	GD
P04-2	19	118	1913	98	-0.0210769	0.0103357	32	-0.0354734	0.0102548	55420600	59084100	0.712338	4	2	3.98365	0.79	0.334	0	GD
P04-2	X	127	55	2	-1.08345	4.55067	7	-1.08345	NA	154775000	155255200	1	1	NA	3.98365	0.79	0.334	0	GD
P04-2	17	95	5003	206	-0.303871	6.31983	25	-0.314759	6.31983	5996	12921212	0.782473	3	0	3.98365	0.79	0.334	0	GD
P04-2	14	90	6251	210	-0.323273	0.347963	24	-0.314759	0.353685	55221700	95539900	0.782473	3	1	3.98365	0.79	0.334	0	GD
P04-2	2	10	5471	212	-0.842253	4.56251	13	-0.825938	4.44179	123396200	172430400	0.780272	2	0	3.98365	0.79	0.334	0	GD
P04-2	2	11	2114	87	-0.246931	0.337134	28	-0.237779	0.334499	172430600	184025875	0.496096	4	1	3.98365	0.79	0.334	0	GD
P04-2	2	13	83	8	0.662521	0.492193	53	0.695666	NA	187466903	187929600	0.779056	7	NA	3.98365	0.79	0.334	0	GD
P04-2	18	102	725	21	-0.0546756	0.982086	31	-0.0354734	0.9021	5956200	11148600	0.782473	4	1	3.98365	0.79	0.334	0	GD
P04-2	7	43	660	24	0.440289	0.13874	46	0.440289	0.13874	20042700	23904800	0.779056	6	2	3.98365	0.79	0.334	0	GD
P04-2	19	117	1092	72	-0.302701	0.0307934	26	-0.314759	0.0488979	53014700	55418300	0.346961	5	2	3.98365	0.79	0.334	0	GD
P04-2	17	99	3113	92	-0.369704	0.285613	21	-0.366664	0.331681	25628820	36367600	0.77944	3	1	3.98365	0.79	0.334	0	GD
P04-2	5	30	3886	145	-0.385285	0.366245	21	-0.366664	0.331681	1032169	49559900	0.77944	3	1	3.98365	0.79	0.334	0	GD
P04-2	17	100	13802	494	0.280308	1.46016	42	0.297487	1.4489	36375100	81052453	0.782473	5	1	3.98365	0.79	0.334	0	GD
P04-2	1	4	477	13	0.280735	1.50293	44	0.297487	NA	145367800	147230621	0.576742	6	NA	3.98365	0.79	0.334	0	GD
P04-2	1	5	303	6	-0.30789	0.152033	27	-0.314759	NA	147230978	149857600	0.782473	3	NA	3.98365	0.79	0.334	0	GD
P04-2	7	39	585	30	0.377151	0.0992618	45	0.377151	0.0992618	286402	2647100	0.782473	5	2	3.98365	0.79	0.334	0	GD
P04-2	14	92	704	45	-0.515969	0.306888	19	-0.515969	0.306888	104314100	107281300	0.751422	3	1	3.98365	0.79	0.334	0	GD
P04-2	19	116	6427	287	-0.0500609	0.00209136	32	-0.0354734	0.0102548	40485700	53014346	0.712338	4	2	3.98365	0.79	0.334	0	GD
P04-2	11	74	23	0	0.031618	0	38	0.0328804	NA	68197300	68312600	0.782473	4	NA	3.98365	0.79	0.334	0	GD
P04-2	11	75	566	26	1.45975	1.35799	61	1.45975	1.35799	68315600	71293902	0.779056	12	3	3.98365	0.79	0.334	0	GD
P04-2	19	115	83	0	1.43206	0	60	1.40647	NA	40366800	40480700	0.779056	12	NA	3.98365	0.79	0.334	0	GD
P04-2	2	7	8186	254	0.308224	0.136058	43	0.297487	0.142644	41647	66798500	0.782473	5	2	3.98365	0.79	0.334	0	GD
P04-2	9	62	33	0	-1.55689	0	6	-1.58731	NA	39150200	39887200	0.782473	1	0	3.98365	0.79	0.334	0	GD
P04-2	20	122	6450	193	0.269204	0.134052	43	0.297487	0.142644	31673846	62958900	0.782473	5	2	3.98365	0.79	0.334	0	GD
P04-2	11	78	3547	152	-0.386975	5.90087	22	-0.366664	5.98405	71507400	99778800	0.780556	3	0	3.98365	0.79	0.334	0	GD
P04-2	14	91	1506	55	0.0214861	-0.00389897	35	0.0328804	0.00674604	95556900	104313900	0.782473	4	2	3.98365	0.79	0.334	0	GD
P04-2	9	63	147	5	-2.33902	1.80137	3	-2.33902	NA	39887500	43844263	0.649637	0	0	3.98365	0.79	0.334	0	GD
P04-2	7	42	327	10	-0.301223	0.387175	27	-0.314759	NA	15867400	20042300	0.782473	3	NA	3.98365	0.79	0.334	0	GD
P04-3	16	101	8323	291	-0.33748	0.277514	24	-0.345448	0.284897	46616100	90238095	0.694529	3	1	3.90265	0.71	0.349	0	GD
P04-3	7	50	1012	37	-0.770764	0.0253028	14	-0.754838	0.00584766	150846400	158937500	1	2	1	3.90265	0.71	0.349	0	GD
P04-3	7	41	669	25	0.316412	0.0717562	53	0.283549	0.127176	20042400	24331403	0.709694	5	2	3.90265	0.71	0.349	0	GD
P04-3	7	42	3827	164	-0.361915	0.261716	24	-0.345448	0.284897	24422900	56230800	0.694529	3	1	3.90265	0.71	0.349	0	GD
P04-3	12	83	858	27	1.50844	1.34252	70	1.49365	1.34252	43748000	48963900	0.722614	13	3	3.90265	0.71	0.349	0	GD
P04-3	8	51	4283	150	-1.41401	1.44853	5	-1.41401	1.44853	190800	35648100	0.724706	1	0	3.90265	0.71	0.349	0	GD
P04-3	19	125	177	5	-0.847994	-0.00755363	13	-0.882638	NA	43098200	43763500	NA	2	NA	3.90265	0.71	0.349	0	GD
P04-3	16	100	36	0	3.13544	0	75	3.13544	NA	46386500	46615800	0.722614	40	NA	3.90265	0.71	0.349	0	GD
P04-3	2	14	720	27	-0.609729	3.06644	19	-0.636845	3.06644	187949700	192273900	0.707905	2	0	3.90265	0.71	0.349	0	GD
P04-3	17	103	4992	206	-0.205174	4.63503	31	-0.232853	4.63503	96963	12921400	0.724706	3	0	3.90265	0.71	0.349	0	GD
P04-3	11	76	14	0	0.589997	0	60	0.558041	NA	71305100	71350500	0.722614	6	NA	3.90265	0.71	0.349	0	GD
P04-3	11	77	17	1	-0.503547	0.0261045	21	-0.503547	NA	71350900	71507261	NA	2	NA	3.90265	0.71	0.349	0	GD
P04-3	11	78	3542	152	-0.347112	4.20695	26	-0.345448	4.28263	71507400	98936000	0.702639	3	0	3.90265	0.71	0.349	0	GD
P04-3	2	10	5479	212	-0.770674	3.2828	15	-0.754838	3.05597	122574300	172430800	0.702721	2	0	3.90265	0.71	0.349	0	GD
P04-3	7	40	326	10	-0.251196	0.596035	35	-0.232853	NA	15867400	19812355	0.724706	3	NA	3.90265	0.71	0.349	0	GD
P04-3	10	66	248	9	-0.572654	0.419863	20	-0.582642	NA	38746800	43825400	NA	2	NA	3.90265	0.71	0.349	0	GD
P04-3	8	52	616	11	1.47357	4.81715	71	1.49365	NA	36108700	38948700	0.722614	12	NA	3.90265	0.71	0.349	0	GD
P04-3	19	124	1413	37	-0.0724415	-0.00222223	37	-0.0804526	0.00716667	40477000	43097888	0.612954	4	2	3.90265	0.71	0.349	0	GD
P04-3	18	109	684	25	-0.636653	0.0902876	18	-0.636845	0.0386233	47492	5544400	0.21717	3	1	3.90265	0.71	0.349	0	GD
P04-3	18	110	729	21	-0.0192622	0.844587	40	-0.00707269	0.754488	5610200	11066200	0.68548	4	1	3.90265	0.71	0.349	0	GD
P04-3	7	46	5532	102	-0.304049	0.272541	27	-0.298557	0.289445	85891300	117876700	0.724706	3	1	3.90265	0.71	0.349	0	GD
P04-3	18	111	1501	38	-0.411437	0.258825	23	-0.411437	0.258825	11066400	23862100	0.616215	3	1	3.90265	0.71	0.349	0	GD
P04-3	19	119	15	0	0.726102	0	65	0.750489	NA	30917600	31026000	0.722614	7	NA	3.90265	0.71	0.349	0	GD
P04-3	4	26	12578	394	0.0547912	0.00658517	44	0.067869	0.00784544	52709382	186600048	0.724706	4	2	3.90265	0.71	0.349	0	GD
P04-3	4	28	51	3	-0.269129	-0.0236434	29	-0.298557	NA	189565600	190947451	0.724706	3	NA	3.90265	0.71	0.349	0	GD
P04-3	5	30	15668	566	-0.746454	2.95948	15	-0.754838	3.05597	52341000	180632300	0.702721	2	0	3.90265	0.71	0.349	0	GD
P04-3	7	38	15	0	-1.79094	0	3	-1.79094	NA	6751400	6762300	0.724706	1	0	3.90265	0.71	0.349	0	GD
P04-3	2	11	2124	87	-0.246309	0.30002	33	-0.232853	0.296873	172546800	184672900	0.724706	3	1	3.90265	0.71	0.349	0	GD
P04-3	19	126	3824	194	0.0396286	0.0101118	44	0.067869	0.00784544	43765938	50796905	0.724706	4	2	3.90265	0.71	0.349	0	GD
P04-3	10	65	4447	200	-0.00291987	0.742325	40	-0.00707269	0.754488	92981	38746602	0.68548	4	1	3.90265	0.71	0.349	0	GD
P04-3	2	12	162	13	-0.666194	3.83081	17	-0.683811	NA	184673000	187487160	0.118617	3	NA	3.90265	0.71	0.349	0	GD
P04-3	2	13	82	7	0.784411	0.544255	67	0.808829	NA	187490300	187929700	0.722614	7	NA	3.90265	0.71	0.349	0	GD
P04-3	1	1	3688	185	-0.349736	0.277756	24	-0.345448	0.284897	14500	12837570	0.694529	3	1	3.90265	0.71	0.349	0	GD
P04-3	19	123	75	0	1.51855	0	71	1.49365	NA	40366800	40449600	0.722614	13	NA	3.90265	0.71	0.349	0	GD
P04-3	10	70	1885	76	-0.8838	0.00536457	11	-0.882638	0.00536457	123751800	135440203	1	2	1	3.90265	0.71	0.349	0	GD
P04-3	11	71	8556	321	-0.364345	4.3888	26	-0.345448	4.28263	87000	55110500	0.702639	3	0	3.90265	0.71	0.349	0	GD
P04-3	11	72	1185	52	0.275482	0.100955	53	0.283549	0.127176	55111013	60567486	0.709694	5	2	3.90265	0.71	0.349	0	GD
P04-3	12	85	14373	426	0.0722247	0.413203	43	0.067869	0.413203	52314600	133781100	0.724706	4	1	3.90265	0.71	0.349	0	GD
P04-3	18	112	84	2	-0.158322	0.723516	36	-0.163036	NA	23865851	24722800	0.510398	4	NA	3.90265	0.71	0.349	0	GD
P04-3	18	113	4456	154	-0.773189	-0.0101335	14	-0.754838	0.00584766	24771700	77960571	1	2	1	3.90265	0.71	0.349	0	GD
P04-3	14	88	500	16	-0.762402	0.0654328	14	-0.754838	0.00584766	19069000	21424507	1	2	1	3.90265	0.71	0.349	0	GD
P04-3	3	21	2633	95	0.0769768	0.767968	45	0.067869	0.833684	176706600	194443500	0.724706	4	1	3.90265	0.71	0.349	0	GD
P04-3	3	22	915	31	-0.687506	-0.00214956	16	-0.683811	-0.00214956	194443800	197942200	1	2	1	3.90265	0.71	0.349	0	GD
P04-3	4	23	5176	220	-0.784438	3.00543	15	-0.754838	3.05597	53300	47679928	0.702721	2	0	3.90265	0.71	0.349	0	GD
P04-3	4	24	367	5	0.0532804	0.0971041	46	0.067869	NA	47680081	49052900	0.724706	4	NA	3.90265	0.71	0.349	0	GD
P04-3	4	25	24	0	-1.79265	0	3	-1.79094	NA	49063800	52709200	0.724706	1	0	3.90265	0.71	0.349	0	GD
P04-3	21	133	226	8	-1.17554	0.640398	7	-1.17554	NA	9419000	15347500	0.505873	1	0	3.90265	0.71	0.349	0	GD
P04-3	21	134	4650	193	-0.0963063	0.69372	38	-0.0804526	0.69372	15347604	48084177	0.651492	4	1	3.90265	0.71	0.349	0	GD
P04-3	9	60	182	11	-2.56841	-0.0542176	1	-2.56841	NA	20907000	22072600	0.715514	0	0	3.90265	0.71	0.349	0	GD
P04-3	17	102	17	0	-0.456123	0	22	-0.456123	NA	6000	69519	0.460097	3	NA	3.90265	0.71	0.349	0	GD
P04-3	11	75	572	26	1.38256	1.35862	69	1.38256	1.35862	68305317	71304800	0.722614	11	2	3.90265	0.71	0.349	0	GD
P04-3	7	47	157	1	0.0653817	0.041586	46	0.067869	NA	117877000	121636300	0.724706	4	NA	3.90265	0.71	0.349	0	GD
P04-3	7	48	382	8	0.0450059	0.749225	46	0.067869	NA	121636647	124761600	0.724706	4	NA	3.90265	0.71	0.349	0	GD
P04-3	7	49	4393	148	0.492383	1.83918	57	0.488031	1.83918	124984500	150846200	0.722614	6	1	3.90265	0.71	0.349	0	GD
P04-3	2	8	7141	236	-0.0636898	0.00911634	37	-0.0804526	0.00716667	65455200	114425119	0.612954	4	2	3.90265	0.71	0.349	0	GD
P04-3	19	115	360	13	0.69578	0.689101	62	0.69578	NA	18963075	19576000	0.722614	7	NA	3.90265	0.71	0.349	0	GD
P04-3	19	116	217	5	2.21362	4.45269	74	2.21362	NA	19576300	19990951	0.722614	21	NA	3.90265	0.71	0.349	0	GD
P04-3	5	31	38	1	-0.668791	1.22671	17	-0.683811	NA	180651100	180687200	0.118617	3	NA	3.90265	0.71	0.349	0	GD
P04-3	19	118	678	37	-0.208548	0.209613	34	-0.232853	0.160264	20135300	30568700	0.724706	3	1	3.90265	0.71	0.349	0	GD
P04-3	11	81	131	5	0.0545144	0.568704	46	0.067869	NA	134094000	134337100	0.724706	4	NA	3.90265	0.71	0.349	0	GD
P04-3	12	82	6898	252	0.191188	0.220937	49	0.222163	0.220937	73600	43563300	0.463279	6	2	3.90265	0.71	0.349	0	GD
P04-3	4	27	323	14	-0.313772	0.285146	29	-0.298557	NA	186600100	189310700	0.724706	3	NA	3.90265	0.71	0.349	0	GD
P04-3	5	29	4408	171	-0.345619	0.278441	24	-0.345448	0.284897	140264	52340800	0.694529	3	1	3.90265	0.71	0.349	0	GD
P04-3	6	32	33	2	-0.163762	0.569222	36	-0.163036	NA	257100	399002	0.510398	4	NA	3.90265	0.71	0.349	0	GD
P04-3	9	61	2231	81	0.318812	6.863	54	0.283549	6.863	22447094	39178400	0.724706	5	0	3.90265	0.71	0.349	0	GD
P04-3	9	62	173	6	-1.93308	1.41392	2	-1.93308	NA	39355600	43860800	0.724706	1	0	3.90265	0.71	0.349	0	GD
P04-3	9	63	13353	510	-0.773059	3.08271	15	-0.754838	3.05597	43861300	141070190	0.702721	2	0	3.90265	0.71	0.349	0	GD
P04-3	7	39	655	18	0.198374	0.0292304	50	0.222163	0.106874	6771521	15867200	0.659786	5	2	3.90265	0.71	0.349	0	GD
P04-3	9	64	13	1	-1.05694	1.07546	8	-1.03473	NA	141070323	141111600	NA	2	NA	3.90265	0.71	0.349	0	GD
P04-3	14	96	680	44	-0.799024	0.0179105	14	-0.754838	0.00584766	104437100	107281100	1	2	1	3.90265	0.71	0.349	0	GD
P04-3	15	97	16371	518	-0.344297	0.221239	25	-0.345448	0.221239	20084000	102515400	0.658368	3	1	3.90265	0.71	0.349	0	GD
P04-3	17	104	755	17	-0.888858	2.83154	12	-0.882638	2.83154	12922600	17415700	0.690581	2	0	3.90265	0.71	0.349	0	GD
P04-3	17	105	1150	51	-0.375371	3.98091	26	-0.345448	4.28263	17415900	20334300	0.702639	3	0	3.90265	0.71	0.349	0	GD
P04-3	17	106	230	3	-1.33021	3.79004	6	-1.33021	NA	20344400	21217700	0.657771	1	0	3.90265	0.71	0.349	0	GD
P04-3	8	54	2449	55	0.395054	0.153576	56	0.403217	0.153576	95142825	120977300	0.724706	5	2	3.90265	0.71	0.349	0	GD
P04-3	14	94	5575	199	-0.643015	0.0305931	18	-0.636845	0.0386233	59932100	95539900	0.21717	3	1	3.90265	0.71	0.349	0	GD
P04-3	22	135	9289	301	-0.248389	0.45681	30	-0.232853	0.45681	16054600	51220800	0.724706	3	1	3.90265	0.71	0.349	0	GD
P04-3	X	136	12489	23	0.0821229	0.0903637	46	0.067869	NA	200900	155255200	0.724706	2	NA	3.90265	0.71	0.349	0	GD
P04-3	11	73	4216	123	0.751303	0.0677572	63	0.750489	0.0677572	60609600	68204486	0.722614	7	3	3.90265	0.71	0.349	0	GD
P04-3	11	74	16	0	-0.0945692	0	39	-0.0804526	NA	68204600	68305000	0.724706	3	NA	3.90265	0.71	0.349	0	GD
P04-3	12	86	17	0	-0.543634	0	20	-0.582642	NA	133781300	133810880	NA	2	NA	3.90265	0.71	0.349	0	GD
P04-3	13	87	8721	268	-0.743845	3.03982	15	-0.754838	3.05597	19043446	115091900	0.702721	2	0	3.90265	0.71	0.349	0	GD
P04-3	11	79	114	8	0.00245861	0.451279	42	-0.00707269	NA	99215100	100859600	0.34516	6	NA	3.90265	0.71	0.349	0	GD
P04-3	19	128	1894	94	-0.0192332	0.0135904	41	-0.00707269	0.0145426	55447800	59084100	0.678645	4	2	3.90265	0.71	0.349	0	GD
P04-3	14	89	1736	55	-0.218332	0.145873	34	-0.232853	0.160264	21457900	24974800	0.724706	3	1	3.90265	0.71	0.349	0	GD
P04-3	20	130	305	15	0.454238	0.405996	58	0.488031	0.356337	7566600	10639284	0.722614	6	2	3.90265	0.71	0.349	0	GD
P04-3	11	80	5719	195	0.274119	0.137568	53	0.283549	0.127176	100863096	134093800	0.709694	5	2	3.90265	0.71	0.349	0	GD
P04-3	19	120	624	19	1.63809	2.95811	72	1.63809	2.95811	31038900	35036364	0.722614	14	2	3.90265	0.71	0.349	0	GD
P04-3	19	121	1065	42	1.2373	1.87705	68	1.2373	1.87705	35036500	37241700	0.722614	10	2	3.90265	0.71	0.349	0	GD
P04-3	1	2	106	6	-1.46078	-0.0452107	4	-1.46078	NA	12837900	13448551	0.724706	1	0	3.90265	0.71	0.349	0	GD
P04-3	12	84	1447	40	-0.350823	4.06577	26	-0.345448	4.28263	49035900	52312964	0.702639	3	0	3.90265	0.71	0.349	0	GD
P04-3	3	18	20070	641	-0.725316	0.00509217	14	-0.754838	0.00584766	71000	146995100	1	2	1	3.90265	0.71	0.349	0	GD
P04-3	3	19	646	28	0.55477	1.73777	59	0.558041	1.73777	147108630	152176000	0.722614	6	1	3.90265	0.71	0.349	0	GD
P04-3	3	20	1906	62	-0.242651	0.291113	33	-0.232853	0.296873	152176100	176706300	0.724706	3	1	3.90265	0.71	0.349	0	GD
P04-3	19	117	31	1	0.63215	2.01721	61	0.63215	NA	19991100	20135000	0.722614	6	NA	3.90265	0.71	0.349	0	GD
P04-3	19	114	9653	398	-0.340265	0.283482	24	-0.345448	0.284897	110500	18962800	0.694529	3	1	3.90265	0.71	0.349	0	GD
P04-3	7	45	499	17	0.118865	0.0792001	47	0.118865	0.0792001	77756724	85891100	0.554906	5	2	3.90265	0.71	0.349	0	GD
P04-3	8	55	825	21	0.810267	0.074639	66	0.808829	0.074639	120977700	128343100	0.722614	7	3	3.90265	0.71	0.349	0	GD
P04-3	9	58	51	2	-0.690711	3.64583	17	-0.683811	NA	14800	178000	0.118617	3	NA	3.90265	0.71	0.349	0	GD
P04-3	9	59	1954	69	0.414945	6.72168	55	0.403217	6.72168	178788	20885288	0.722614	5	0	3.90265	0.71	0.349	0	GD
P04-3	8	57	2577	119	-0.280092	4.39053	28	-0.298557	4.39053	129128000	146279396	0.724706	3	0	3.90265	0.71	0.349	0	GD
P04-3	17	107	3183	96	-0.367102	0.281893	24	-0.345448	0.284897	21318595	36367600	0.694529	3	1	3.90265	0.71	0.349	0	GD
P04-3	7	44	2019	86	-0.386005	0.328302	24	-0.345448	0.284897	63726300	77756580	0.694529	3	1	3.90265	0.71	0.349	0	GD
P04-3	7	43	384	19	-0.918118	0.339497	10	-0.941032	0.339497	56231000	63721500	0.464716	1	0	3.90265	0.71	0.349	0	GD
P04-3	19	122	1391	38	2.07835	4.42089	73	2.07835	4.42089	37252500	40366553	0.722614	19	2	3.90265	0.71	0.349	0	GD
P04-3	8	56	25	3	1.48799	0.949178	71	1.49365	NA	128343400	129127700	0.722614	12	NA	3.90265	0.71	0.349	0	GD
P04-3	7	37	709	39	0.221373	0.0807493	50	0.222163	0.106874	4722100	6751300	0.659786	5	2	3.90265	0.71	0.349	0	GD
P04-3	6	33	10960	407	0.293838	0.122067	53	0.283549	0.127176	401400	66112409	0.709694	5	2	3.90265	0.71	0.349	0	GD
P04-3	2	7	8104	251	0.301322	0.138742	53	0.283549	0.127176	41647	65455000	0.709694	5	2	3.90265	0.71	0.349	0	GD
P04-3	7	36	232	8	-0.30422	0.342861	29	-0.298557	NA	2645800	4560500	0.724706	3	NA	3.90265	0.71	0.349	0	GD
P04-3	1	6	192	26	0.085549	0.826282	45	0.067869	0.833684	248129689	249212726	0.724706	4	1	3.90265	0.71	0.349	0	GD
P04-3	20	129	1505	69	-0.794682	3.06723	15	-0.754838	3.05597	68200	7566300	0.702721	2	0	3.90265	0.71	0.349	0	GD
P04-3	10	67	15	0	0.208325	0	51	0.222163	NA	43869200	44043300	0.633053	5	NA	3.90265	0.71	0.349	0	GD
P04-3	8	53	4476	112	0.0573432	0.940923	45	0.067869	0.833684	38949000	95140404	0.724706	4	1	3.90265	0.71	0.349	0	GD
P04-3	20	132	6521	201	0.246437	0.126573	50	0.222163	0.106874	31609200	62959000	0.659786	5	2	3.90265	0.71	0.349	0	GD
P04-3	17	108	13802	493	0.264766	1.26248	52	0.283549	1.26248	36375100	81052400	0.700723	5	1	3.90265	0.71	0.349	0	GD
P04-3	14	95	1532	56	-0.243663	0.136483	34	-0.232853	0.160264	95556900	104436931	0.724706	3	1	3.90265	0.71	0.349	0	GD
P04-3	16	98	9037	316	-0.344565	0.296305	24	-0.345448	0.284897	64500	32013500	0.694529	3	1	3.90265	0.71	0.349	0	GD
P04-3	16	99	285	6	-1.03368	0.355864	8	-1.03473	NA	32013600	35037300	NA	2	NA	3.90265	0.71	0.349	0	GD
P04-3	1	3	19777	670	-0.330382	0.286074	24	-0.345448	0.284897	13474788	145367200	0.694529	3	1	3.90265	0.71	0.349	0	GD
P04-3	1	4	872	24	0.0715241	0.745528	45	0.067869	0.833684	145367842	149943300	0.724706	4	1	3.90265	0.71	0.349	0	GD
P04-3	1	5	18799	746	0.225797	1.17176	48	0.222163	1.17176	149949500	248129400	0.667131	5	1	3.90265	0.71	0.349	0	GD
P04-3	6	34	11216	332	-0.29946	0.294433	27	-0.298557	0.289445	66112600	170893685	0.724706	3	1	3.90265	0.71	0.349	0	GD
P04-3	7	35	605	29	0.205837	0.0436221	50	0.222163	0.106874	19700	2645552	0.659786	5	2	3.90265	0.71	0.349	0	GD
P04-3	2	9	685	30	0.486074	0.330152	58	0.488031	0.356337	114425500	122573900	0.722614	6	2	3.90265	0.71	0.349	0	GD
P04-3	19	127	2135	127	-0.222302	0.01791	32	-0.232853	0.01791	50797000	55447500	0.297647	5	2	3.90265	0.71	0.349	0	GD
P04-3	14	93	171	2	0.0837143	0.540493	46	0.067869	NA	58827700	59931879	0.724706	4	NA	3.90265	0.71	0.349	0	GD
P04-3	14	91	557	14	-0.108809	0.206046	39	-0.0804526	NA	50929508	53619800	0.724706	3	NA	3.90265	0.71	0.349	0	GD
P04-3	14	92	595	11	-0.584024	0.0331243	20	-0.582642	NA	53738500	58826100	NA	2	NA	3.90265	0.71	0.349	0	GD
P04-3	10	68	1678	53	-0.945709	0.00407181	9	-0.941032	0.00407181	44043400	60027100	0.123923	0	0	3.90265	0.71	0.349	0	GD
P04-3	20	131	2180	59	0.00294568	0.0165547	41	-0.00707269	0.0145426	10644525	31609000	0.678645	4	2	3.90265	0.71	0.349	0	GD
P04-3	2	15	1578	13	-0.241728	0.0927921	35	-0.232853	NA	192275900	203424775	0.724706	3	NA	3.90265	0.71	0.349	0	GD
P04-3	2	16	1482	46	0.750158	0.847928	64	0.750489	0.847928	203499883	214973000	0.722614	7	2	3.90265	0.71	0.349	0	GD
P04-3	2	17	5130	242	-0.767979	3.08671	15	-0.754838	3.05597	214973100	242192881	0.702721	2	0	3.90265	0.71	0.349	0	GD
P04-3	14	90	2069	45	-0.623068	0.0473969	18	-0.636845	0.0386233	24975000	50923400	0.21717	3	1	3.90265	0.71	0.349	0	GD
P04-3	10	69	10346	391	-0.755358	0.00653101	14	-0.754838	0.00584766	60029121	123734800	1	2	1	3.90265	0.71	0.349	0	GD
P05-1	22	38	9837	388	-0.262081	0.00182149	10	-0.244493	0.0057326	16054600	51220700	1	2	1	3.23117	0.09	0	1	nGD
P05-1	13	21	9195	268	-0.30656	0.00911334	9	-0.285814	0.0053988	19183900	115091867	1	2	1	3.23117	0.09	0	1	nGD
P05-1	2	5	6770	194	-0.463787	0.00984582	8	-0.470868	0.00784342	87114800	136620100	0.143034	0	0	3.23117	0.09	0	1	nGD
P05-1	9	17	13603	473	-0.240079	0.00573401	10	-0.244493	0.0057326	71114238	141111500	1	2	1	3.23117	0.09	0	1	nGD
P05-1	5	11	21168	742	-0.253171	0.00413553	10	-0.244493	0.0057326	140269	180687212	1	2	1	3.23117	0.09	0	1	nGD
P05-1	19	31	4902	192	-0.155017	0.00404109	11	-0.197348	0.00847506	43866200	52719800	1	2	1	3.23117	0.09	0	1	nGD
P05-1	19	32	151	10	-0.701646	0.0395322	7	-0.701646	NA	52720100	53099409	0.271578	0	0	3.23117	0.09	0	1	nGD
P05-1	1	3	14527	512	-0.257935	0.00826804	10	-0.244493	0.0057326	161644955	249212760	1	2	1	3.23117	0.09	0	1	nGD
P05-1	3	9	2683	112	-0.289402	0.00761964	9	-0.285814	0.0053988	183901200	197942300	1	2	1	3.23117	0.09	0	1	nGD
P05-1	2	6	15674	601	-0.211175	0.00232428	11	-0.197348	0.00847506	136620300	242192800	1	2	1	3.23117	0.09	0	1	nGD
P05-1	10	18	19622	725	-0.283259	0.00413271	9	-0.285814	0.0053988	93000	135440200	1	2	1	3.23117	0.09	0	1	nGD
P05-1	7	13	22506	705	-0.277808	0.00542941	9	-0.285814	0.0053988	19700	158937500	1	2	1	3.23117	0.09	0	1	nGD
P05-1	11	19	25152	904	-0.205761	0.00863748	11	-0.197348	0.00847506	86900	134337000	1	2	1	3.23117	0.09	0	1	nGD
P05-1	X	39	13292	15	-0.040949	0.00714818	12	-0.040949	NA	200925	155255247	0.3	2	NA	3.23117	0.09	0	1	nGD
P05-1	20	36	11044	320	-0.218143	0.00392591	11	-0.197348	0.00847506	68200	62958900	1	2	1	3.23117	0.09	0	1	nGD
P05-1	6	12	23193	890	-0.192992	0.0143266	11	-0.197348	0.00847506	146500	170893682	1	2	1	3.23117	0.09	0	1	nGD
P05-1	1	2	2	2	-4.0015	-0.426496	1	-4.0015	NA	161643798	161643880	NA	0	0	3.23117	0.09	0	1	nGD
P05-1	4	10	19528	666	-0.274456	0.0034836	9	-0.285814	0.0053988	53200	190947451	1	2	1	3.23117	0.09	0	1	nGD
P05-1	8	14	16084	503	-0.254332	0.000554398	10	-0.244493	0.0057326	116600	146279479	1	2	1	3.23117	0.09	0	1	nGD
P05-1	3	8	3	2	-3.41341	-0.0436243	2	-3.41341	NA	183900300	183900836	0.3	0	0	3.23117	0.09	0	1	nGD
P05-1	19	29	4876	204	-0.230638	0.00808194	10	-0.244493	0.0057326	30017600	43243248	1	2	1	3.23117	0.09	0	1	nGD
P05-1	19	33	927	54	-0.491917	0.0015868	8	-0.470868	0.00784342	53100300	55107723	0.143034	0	0	3.23117	0.09	0	1	nGD
P05-1	21	37	5117	224	-0.256417	0.007139	10	-0.244493	0.0057326	9419000	48084149	1	2	1	3.23117	0.09	0	1	nGD
P05-1	9	16	675	22	-1.23965	0.0204829	4	-1.23965	0.0204829	38572200	71098986	0.3	0	0	3.23117	0.09	0	1	nGD
P05-1	19	35	1977	107	-0.200262	0.00146436	11	-0.197348	0.00847506	55421400	59084200	1	2	1	3.23117	0.09	0	1	nGD
P05-1	15	23	17273	524	-0.299906	0.00870804	9	-0.285814	0.0053988	20084000	102515300	1	2	1	3.23117	0.09	0	1	nGD
P05-1	19	34	188	18	-0.743817	0.0947838	6	-0.743817	0.0947838	55110600	55421000	0.292562	0	0	3.23117	0.09	0	1	nGD
P05-1	2	4	11658	377	-0.243828	0.00375159	10	-0.244493	0.0057326	41509	87113900	1	2	1	3.23117	0.09	0	1	nGD
P05-1	17	25	25162	858	-0.229291	0.00382093	10	-0.244493	0.0057326	6000	81052453	1	2	1	3.23117	0.09	0	1	nGD
P05-1	18	26	7785	256	-0.283615	0.00186489	9	-0.285814	0.0053988	47400	77960571	1	2	1	3.23117	0.09	0	1	nGD
P05-1	19	30	173	8	-1.36823	-0.0185919	3	-1.36823	NA	43244200	43865900	0.3	0	0	3.23117	0.09	0	1	nGD
P05-1	16	24	18483	617	-0.242979	0.00800788	10	-0.244493	0.0057326	64600	90238300	1	2	1	3.23117	0.09	0	1	nGD
P05-1	9	15	4555	138	-0.242026	0.00656722	10	-0.244493	0.0057326	14800	38571986	1	2	1	3.23117	0.09	0	1	nGD
P05-1	14	22	14008	430	-0.235447	0.00991086	10	-0.244493	0.0057326	19069000	107281400	1	2	1	3.23117	0.09	0	1	nGD
P05-1	1	1	31008	1093	-0.256833	0.0042953	10	-0.244493	0.0057326	14500	161643156	1	2	1	3.23117	0.09	0	1	nGD
P05-1	3	7	24738	735	-0.235579	0.00907253	10	-0.244493	0.0057326	71100	183900000	1	2	1	3.23117	0.09	0	1	nGD
P05-1	19	28	680	21	-0.972553	0.00346884	5	-0.972553	0.00346884	19843900	30017400	0.3	0	0	3.23117	0.09	0	1	nGD
P05-1	19	27	10691	481	-0.175316	0.0115907	11	-0.197348	0.00847506	110700	19843700	1	2	1	3.23117	0.09	0	1	nGD
P05-1	12	20	24711	767	-0.230465	0.00740785	10	-0.244493	0.0057326	73800	133810800	1	2	1	3.23117	0.09	0	1	nGD
P05-2	9	38	13424	477	-0.438905	13.4065	19	-0.44873	13.4065	65797200	141111500	0.942257	2	0	2.1339	0.9	0.152	0.0844	nGD
P05-2	10	39	1779	60	-0.478541	0.458922	17	-0.495594	0.431837	93000	15130800	0.493596	1	0	2.1339	0.9	0.152	0.0844	nGD
P05-2	22	73	269	14	-0.900927	8.69324	14	-0.895848	NA	50894200	51220900	0.861344	1	0	2.1339	0.9	0.152	0.0844	nGD
P05-2	19	63	1901	104	-0.399363	0.41844	21	-0.404732	0.440026	55446000	59097700	0.480687	1	0	2.1339	0.9	0.152	0.0844	nGD
P05-2	4	11	5754	227	-0.107485	0.0182011	29	-0.0882585	0.0109226	53100	49063872	1	2	1	2.1339	0.9	0.152	0.0844	nGD
P05-2	4	17	528	13	-0.32201	-0.00897902	24	-0.32201	NA	146048600	151789500	NA	2	NA	2.1339	0.9	0.152	0.0844	nGD
P05-2	6	30	242	16	0.101438	-0.0123435	33	0.0744786	-0.011851	33053609	33290600	0.129912	4	2	2.1339	0.9	0.152	0.0844	nGD
P05-2	3	9	12301	358	-0.957343	9.98215	12	-0.951501	10.4098	71300	90306500	0.942257	1	0	2.1339	0.9	0.152	0.0844	nGD
P05-2	20	64	2498	78	-0.444592	0.413069	18	-0.44873	0.43933	68396	18531700	0.481997	1	0	2.1339	0.9	0.152	0.0844	nGD
P05-2	4	22	1629	70	-1.00996	10.5134	11	-1.00996	10.5134	169816100	190947451	0.942257	1	0	2.1339	0.9	0.152	0.0844	nGD
P05-2	18	54	7826	256	0.59591	0.0709857	38	0.59591	0.0709857	47841	77960500	0.404517	5	2	2.1339	0.9	0.152	0.0844	nGD
P05-2	1	7	11066	401	0.192393	0.173773	35	0.189202	0.161477	182423055	249212760	0.484103	3	1	2.1339	0.9	0.152	0.0844	nGD
P05-2	19	55	10349	479	-0.40855	0.440489	21	-0.404732	0.440026	110900	19916900	0.480687	1	0	2.1339	0.9	0.152	0.0844	nGD
P05-2	10	41	11700	456	-0.464372	0.462809	18	-0.44873	0.43933	69557000	135440400	0.481997	1	0	2.1339	0.9	0.152	0.0844	nGD
P05-2	20	68	14	0	-1.18827	0	8	-1.18827	NA	62899100	62959100	0.942257	1	0	2.1339	0.9	0.152	0.0844	nGD
P05-2	22	72	8148	341	-0.932792	11.2053	12	-0.951501	10.4098	19707200	50893700	0.942257	1	0	2.1339	0.9	0.152	0.0844	nGD
P05-2	19	57	1512	92	-0.398153	0.511712	22	-0.404732	0.511712	30020752	36431537	0.501621	1	0	2.1339	0.9	0.152	0.0844	nGD
P05-2	6	32	882	36	0.0400977	-0.011277	33	0.0744786	-0.011851	33333916	35996000	0.129912	4	2	2.1339	0.9	0.152	0.0844	nGD
P05-2	4	21	284	6	-0.280725	0.0967927	25	-0.280725	NA	166910665	169815700	NA	2	NA	2.1339	0.9	0.152	0.0844	nGD
P05-2	6	34	13892	490	-0.110357	0.0107156	29	-0.0882585	0.0109226	43746169	170893682	1	2	1	2.1339	0.9	0.152	0.0844	nGD
P05-2	7	35	21709	706	-0.495053	0.433609	17	-0.495594	0.431837	19700	158937500	0.493596	1	0	2.1339	0.9	0.152	0.0844	nGD
P05-2	12	43	24258	768	-0.0806931	0.00404374	29	-0.0882585	0.0109226	73800	133810800	1	2	1	2.1339	0.9	0.152	0.0844	nGD
P05-2	20	65	524	29	-1.03109	11.4775	10	-1.0571	10.2238	18531900	23614700	0.942257	1	0	2.1339	0.9	0.152	0.0844	nGD
P05-2	17	52	10228	294	-0.0732738	0.018118	29	-0.0882585	0.0109226	39596402	75484781	1	2	1	2.1339	0.9	0.152	0.0844	nGD
P05-2	1	4	3	2	-3.52261	0.54472	3	-3.52261	NA	152760300	152770828	0.906767	0	0	2.1339	0.9	0.152	0.0844	nGD
P05-2	2	8	32952	1171	-0.502345	0.444964	17	-0.495594	0.431837	41500	242192800	0.493596	1	0	2.1339	0.9	0.152	0.0844	nGD
P05-2	17	51	4863	166	-0.0957616	-0.00772583	30	-0.0882585	-0.00772583	21318595	39595574	1	2	1	2.1339	0.9	0.152	0.0844	nGD
P05-2	20	67	7606	211	-0.0308937	0.00133446	31	-0.0224244	0.00903086	24939700	62896800	1	2	1	2.1339	0.9	0.152	0.0844	nGD
P05-2	21	69	558	12	-1.5989	12.2942	5	-1.5989	NA	9419000	22653100	0.942257	1	0	2.1339	0.9	0.152	0.0844	nGD
P05-2	21	70	4421	211	-0.0380647	0.0107038	31	-0.0224244	0.00903086	22656629	48084149	1	2	1	2.1339	0.9	0.152	0.0844	nGD
P05-2	9	37	4843	155	-0.164214	1.11205	27	-0.153437	1.11205	14800	65635822	0.497539	2	0	2.1339	0.9	0.152	0.0844	nGD
P05-2	X	74	13189	15	0.0729156	0.300748	34	0.0744786	NA	200900	155254962	1	1	NA	2.1339	0.9	0.152	0.0844	nGD
P05-2	17	50	7088	273	-0.965849	10.5486	12	-0.951501	10.4098	5996	21217663	0.942257	1	0	2.1339	0.9	0.152	0.0844	nGD
P05-2	19	60	191	3	-1.71788	0.950605	4	-1.71788	NA	42990000	43763500	0.942257	1	0	2.1339	0.9	0.152	0.0844	nGD
P05-2	6	28	3201	193	-0.0581951	0.0342072	29	-0.0882585	0.0109226	24205400	33052803	1	2	1	2.1339	0.9	0.152	0.0844	nGD
P05-2	3	10	14351	491	0.400262	0.473545	37	0.400262	0.473545	93593119	197942300	0.942257	3	1	2.1339	0.9	0.152	0.0844	nGD
P05-2	4	15	1930	52	-0.147179	0.0201257	28	-0.153437	0.0140951	110441652	126412891	1	2	1	2.1339	0.9	0.152	0.0844	nGD
P05-2	6	27	2083	84	-0.469602	0.402511	18	-0.44873	0.43933	951600	24205100	0.481997	1	0	2.1339	0.9	0.152	0.0844	nGD
P05-2	19	59	559	13	-0.392215	0.528971	23	-0.404732	NA	41939200	42989900	NA	2	NA	2.1339	0.9	0.152	0.0844	nGD
P05-2	10	40	5464	204	-0.61308	0.344917	15	-0.612251	0.344917	15138200	69556800	0.609909	1	0	2.1339	0.9	0.152	0.0844	nGD
P05-2	6	29	2	2	-3.86956	-1.17743	2	-3.86956	NA	33053307	33053352	NA	4	NA	2.1339	0.9	0.152	0.0844	nGD
P05-2	11	42	24277	902	-0.444362	0.446041	18	-0.44873	0.43933	87000	134337000	0.481997	1	0	2.1339	0.9	0.152	0.0844	nGD
P05-2	4	14	150	7	-1.28217	9.92916	6	-1.28217	NA	109543251	110441400	0.942257	1	0	2.1339	0.9	0.152	0.0844	nGD
P05-2	6	31	5	1	-4.06224	-0.0354569	1	-4.06224	NA	33306700	33333446	0.936362	0	0	2.1339	0.9	0.152	0.0844	nGD
P05-2	4	20	356	4	-1.10222	4.50918	9	-1.10222	NA	159894600	166910400	0.942257	1	0	2.1339	0.9	0.152	0.0844	nGD
P05-2	4	13	1534	27	-0.136439	-0.00324625	28	-0.153437	0.0140951	91566800	109543100	1	2	1	2.1339	0.9	0.152	0.0844	nGD
P05-2	19	58	2570	96	-0.444111	0.329042	18	-0.44873	0.43933	36432000	41938500	0.481997	1	0	2.1339	0.9	0.152	0.0844	nGD
P05-2	6	26	102	10	-0.0105278	-0.00872195	32	-0.0224244	NA	146500	656800	NA	2	NA	2.1339	0.9	0.152	0.0844	nGD
P05-2	4	12	4568	180	-1.05152	10.6594	10	-1.0571	10.2238	49163200	91549500	0.942257	1	0	2.1339	0.9	0.152	0.0844	nGD
P05-2	5	23	1928	73	-0.478908	0.387534	17	-0.495594	0.431837	140300	21760602	0.493596	1	0	2.1339	0.9	0.152	0.0844	nGD
P05-2	13	44	5184	128	-1.07375	10.0539	10	-1.0571	10.2238	19183700	68485500	0.942257	1	0	2.1339	0.9	0.152	0.0844	nGD
P05-2	1	1	4777	253	0.251547	0.173882	36	0.247938	0.161263	14500	16892100	0.524632	3	1	2.1339	0.9	0.152	0.0844	nGD
P05-2	1	2	300	14	-0.240693	0.0193491	26	-0.240693	NA	16892500	17396400	NA	2	NA	2.1339	0.9	0.152	0.0844	nGD
P05-2	1	3	21507	681	0.187043	0.154255	35	0.189202	0.161477	17396703	152759900	0.484103	3	1	2.1339	0.9	0.152	0.0844	nGD
P05-2	8	36	15736	502	-0.105074	0.00374607	29	-0.0882585	0.0109226	116600	146279479	1	2	1	2.1339	0.9	0.152	0.0844	nGD
P05-2	19	56	650	22	-1.23232	0.342744	7	-1.23232	0.342744	19917000	30020200	0.547515	0	0	2.1339	0.9	0.152	0.0844	nGD
P05-2	1	5	7359	255	0.245371	0.148842	36	0.247938	0.161263	152777574	182369233	0.524632	3	1	2.1339	0.9	0.152	0.0844	nGD
P05-2	14	46	13749	430	-0.0694743	0.0135158	29	-0.0882585	0.0109226	19069100	107281400	1	2	1	2.1339	0.9	0.152	0.0844	nGD
P05-2	19	61	4874	201	-0.409515	0.446184	21	-0.404732	0.440026	43765938	52938400	0.480687	1	0	2.1339	0.9	0.152	0.0844	nGD
P05-2	1	6	4	1	-3.50294	-0.276936	3	-3.52261	NA	182369738	182419500	0.906767	0	0	2.1339	0.9	0.152	0.0844	nGD
P05-2	4	18	365	19	-0.967383	11.5072	12	-0.951501	10.4098	151789600	154523600	0.942257	1	0	2.1339	0.9	0.152	0.0844	nGD
P05-2	17	53	2291	122	0.104671	-0.0119563	33	0.0744786	-0.011851	75485014	81052453	0.129912	4	2	2.1339	0.9	0.152	0.0844	nGD
P05-2	6	33	2268	60	-0.37724	0.465053	21	-0.404732	0.440026	36020400	43745600	0.480687	1	0	2.1339	0.9	0.152	0.0844	nGD
P05-2	20	66	59	0	-0.459035	0	20	-0.44873	NA	23615900	24938300	NA	2	NA	2.1339	0.9	0.152	0.0844	nGD
P05-2	4	19	608	20	-0.163166	0.0224293	28	-0.153437	0.0140951	154523800	159894300	1	2	1	2.1339	0.9	0.152	0.0844	nGD
P05-2	22	71	877	32	-1.05439	7.64327	10	-1.0571	10.2238	16054600	19706400	0.942257	1	0	2.1339	0.9	0.152	0.0844	nGD
P05-2	5	25	16810	615	-0.484313	0.408419	17	-0.495594	0.431837	39119723	180687212	0.493596	1	0	2.1339	0.9	0.152	0.0844	nGD
P05-2	4	16	1098	38	-1.04206	10.6234	10	-1.0571	10.2238	126413000	146046400	0.942257	1	0	2.1339	0.9	0.152	0.0844	nGD
P05-2	5	24	1677	53	-0.610744	0.666094	16	-0.612251	0.666094	21760900	39119200	0.607657	1	0	2.1339	0.9	0.152	0.0844	nGD
P05-2	16	49	8606	310	-0.948853	9.91096	12	-0.951501	10.4098	32164400	90238100	0.942257	1	0	2.1339	0.9	0.152	0.0844	nGD
P05-2	16	48	9268	304	-0.0115328	0.0134832	31	-0.0224244	0.00903086	64200	32164153	1	2	1	2.1339	0.9	0.152	0.0844	nGD
P05-2	13	45	3574	139	-0.114753	0.000813573	29	-0.0882585	0.0109226	68518800	115091900	1	2	1	2.1339	0.9	0.152	0.0844	nGD
P05-2	15	47	16695	525	-0.502431	0.428844	17	-0.495594	0.431837	20084200	102515453	0.493596	1	0	2.1339	0.9	0.152	0.0844	nGD
P05-2	19	62	1126	81	-0.893066	0.483381	13	-0.895848	0.483381	52940900	55445768	0.855123	1	0	2.1339	0.9	0.152	0.0844	nGD
P05-3	19	55	10471	481	-0.373003	0.286146	21	-0.368454	0.276023	110700	19917900	0.722971	3	1	4.5466	0.69	0.161	0	GD
P05-3	4	15	356	19	-0.873892	2.63177	11	-0.899393	2.70891	151794000	154512500	0.668705	2	0	4.5466	0.69	0.161	0	GD
P05-3	4	11	4698	180	-0.936503	2.70394	10	-0.941526	2.72791	49163300	91389300	0.679538	2	0	4.5466	0.69	0.161	0	GD
P05-3	20	65	7760	212	-0.0965325	0.00335595	28	-0.078394	0.0106199	23805858	62958900	0.722971	4	2	4.5466	0.69	0.161	0	GD
P05-3	9	29	4852	156	-0.22088	0.73293	24	-0.233571	0.73293	14816	65635800	0.68362	4	1	4.5466	0.69	0.161	0	GD
P05-3	16	48	7535	287	-0.775805	2.98757	13	-0.77695	2.87751	52092300	90124871	0.676659	2	0	4.5466	0.69	0.161	0	GD
P05-3	4	12	3634	86	-0.225815	0.0220505	25	-0.233571	0.0114869	91389500	126412906	0.651148	4	2	4.5466	0.69	0.161	0	GD
P05-3	20	62	96	6	-0.206792	0.127455	26	-0.233571	NA	68200	402800	0.630902	4	NA	4.5466	0.69	0.161	0	GD
P05-3	21	67	4454	212	-0.12447	0.0121122	27	-0.152858	0.00885937	22519500	48084149	0.722971	4	2	4.5466	0.69	0.161	0	GD
P05-3	4	16	1247	29	-0.588253	0.0599526	17	-0.588253	0.0599526	154513627	169630204	0.277456	4	2	4.5466	0.69	0.161	0	GD
P05-3	4	14	539	13	-0.365741	-0.00250112	22	-0.368454	NA	146046200	151793864	0.490488	4	NA	4.5466	0.69	0.161	0	GD
P05-3	10	32	3308	146	-0.72492	0.178907	15	-0.714463	0.227372	26507800	55568100	0.669903	3	1	4.5466	0.69	0.161	0	GD
P05-3	17	50	7246	277	-0.779217	2.77277	13	-0.77695	2.87751	5978	21519000	0.676659	2	0	4.5466	0.69	0.161	0	GD
P05-3	21	66	574	12	-1.39036	2.79357	5	-1.37906	NA	9419100	22519300	0.52619	1	0	4.5466	0.69	0.161	0	GD
P05-3	6	21	119	11	0.210708	-0.0522586	35	0.24481	NA	24418502	24653273	0.656406	6	NA	4.5466	0.69	0.161	0	GD
P05-3	18	54	7816	256	0.314938	0.192533	36	0.314938	0.192533	47400	77960400	0.722971	6	2	4.5466	0.69	0.161	0	GD
P05-3	13	38	5307	128	-0.942777	2.76056	10	-0.941526	2.72791	19183800	70314800	0.679538	2	0	4.5466	0.69	0.161	0	GD
P05-3	1	2	1286	21	-0.646951	0.108712	16	-0.646951	0.108712	120512500	149822116	0.453047	3	1	4.5466	0.69	0.161	0	GD
P05-3	19	61	1848	100	-0.408088	0.279822	20	-0.423018	0.279822	55560054	59097700	0.722971	3	1	4.5466	0.69	0.161	0	GD
P05-3	19	60	2049	127	-0.706142	0.279665	15	-0.714463	0.227372	51011100	55560000	0.669903	3	1	4.5466	0.69	0.161	0	GD
P05-3	6	22	4349	239	-0.0739473	0.0218749	28	-0.078394	0.0106199	24654600	36292007	0.722971	4	2	4.5466	0.69	0.161	0	GD
P05-3	20	63	2432	72	-0.464599	0.240889	18	-0.481815	0.274124	402921	18569500	0.722971	3	1	4.5466	0.69	0.161	0	GD
P05-3	X	69	324	9	-0.239719	0.315479	26	-0.233571	NA	200800	2861400	0.630902	2	NA	4.5466	0.69	0.161	0	GD
P05-3	X	71	10638	5	0.0274561	0.392237	31	0.0176836	NA	33357500	155255100	0.638306	2	NA	4.5466	0.69	0.161	0	GD
P05-3	19	59	4074	152	-0.340201	0.283877	21	-0.368454	0.276023	43864500	51010800	0.722971	3	1	4.5466	0.69	0.161	0	GD
P05-3	4	17	1663	70	-0.900228	2.72943	11	-0.899393	2.70891	169630500	190947451	0.668705	2	0	4.5466	0.69	0.161	0	GD
P05-3	20	64	545	29	-0.800146	2.76347	12	-0.818309	2.80127	18574300	23805600	0.677937	2	0	4.5466	0.69	0.161	0	GD
P05-3	17	53	14176	472	-0.0727491	0.0100211	28	-0.078394	0.0106199	36365200	81052453	0.722971	4	2	4.5466	0.69	0.161	0	GD
P05-3	4	10	5746	228	-0.150518	0.0102424	27	-0.152858	0.00885937	264941	49063872	0.722971	4	2	4.5466	0.69	0.161	0	GD
P05-3	13	39	3587	137	-0.122503	0.00642222	27	-0.152858	0.00885937	70370853	115091800	0.722971	4	2	4.5466	0.69	0.161	0	GD
P05-3	16	45	18	2	-3.77173	0.440151	1	-3.77173	NA	28373800	28481500	0.722971	0	0	4.5466	0.69	0.161	0	GD
P05-3	6	20	2110	86	-0.483947	0.227675	18	-0.481815	0.274124	951700	24418348	0.722971	3	1	4.5466	0.69	0.161	0	GD
P05-3	16	49	45	3	-0.99865	2.15648	9	-0.982717	NA	90125100	90238300	NA	2	NA	4.5466	0.69	0.161	0	GD
P05-3	12	37	24285	765	-0.146974	0.0093745	27	-0.152858	0.00885937	73700	133810800	0.722971	4	2	4.5466	0.69	0.161	0	GD
P05-3	7	26	407	12	-1.37015	0.530763	5	-1.37906	NA	56155219	63674200	0.52619	1	0	4.5466	0.69	0.161	0	GD
P05-3	22	68	9435	388	-0.814803	2.87805	12	-0.818309	2.80127	16054600	51220800	0.677937	2	0	4.5466	0.69	0.161	0	GD
P05-3	4	13	1107	38	-0.991313	2.74214	7	-0.982717	2.74214	126413100	146044900	0.68589	2	0	4.5466	0.69	0.161	0	GD
P05-3	17	52	30	0	-3.52442	0	3	-3.52442	NA	36105000	36364800	0.722971	0	0	4.5466	0.69	0.161	0	GD
P05-3	16	44	7473	251	-0.0853103	0.00550897	28	-0.078394	0.0106199	64600	28372000	0.722971	4	2	4.5466	0.69	0.161	0	GD
P05-3	1	3	6320	217	0.173821	0.126353	33	0.173821	0.126353	149857800	168262299	0.722971	5	2	4.5466	0.69	0.161	0	GD
P05-3	10	33	12653	472	-0.450732	0.274272	18	-0.481815	0.274124	55568400	135440203	0.722971	3	1	4.5466	0.69	0.161	0	GD
P05-3	11	34	10001	406	-0.241448	0.0321069	23	-0.233571	0.0337653	86900	60531100	0.415846	5	2	4.5466	0.69	0.161	0	GD
P05-3	9	30	13558	478	-0.425906	3.97108	19	-0.423018	3.97108	65636100	141111500	0.722971	3	0	4.5466	0.69	0.161	0	GD
P05-3	10	31	3094	105	-0.477377	0.276883	18	-0.481815	0.274124	92981	26507000	0.722971	3	1	4.5466	0.69	0.161	0	GD
P05-3	16	46	1831	53	-0.054916	0.0153434	28	-0.078394	0.0106199	28481700	32170617	0.722971	4	2	4.5466	0.69	0.161	0	GD
P05-3	16	47	1164	20	-0.971989	1.51061	8	-0.982717	1.51061	32170703	52068900	0.601284	2	0	4.5466	0.69	0.161	0	GD
P05-3	6	23	2228	61	-0.378021	0.237056	21	-0.368454	0.276023	36292100	44118200	0.722971	3	1	4.5466	0.69	0.161	0	GD
P05-3	19	56	664	23	-1.26194	0.302608	6	-1.26194	0.302608	19922900	30020200	0.409626	1	0	4.5466	0.69	0.161	0	GD
P05-3	2	6	33283	1171	-0.48032	0.277893	18	-0.481815	0.274124	41509	242192800	0.722971	3	1	4.5466	0.69	0.161	0	GD
P05-3	6	19	101	10	-0.250299	-0.00214157	26	-0.233571	NA	146500	656800	0.630902	4	NA	4.5466	0.69	0.161	0	GD
P05-3	19	58	182	8	-1.98204	0.424379	4	-1.98204	NA	43098800	43860192	0.722971	1	0	4.5466	0.69	0.161	0	GD
P05-3	14	40	11177	319	-0.153864	0.0110985	27	-0.152858	0.00885937	19069200	93995712	0.722971	4	2	4.5466	0.69	0.161	0	GD
P05-3	5	18	20609	742	-0.492264	0.277134	18	-0.481815	0.274124	140300	180687212	0.722971	3	1	4.5466	0.69	0.161	0	GD
P05-3	1	5	1856	79	-0.0411929	0.156466	29	-0.078394	0.156466	236208773	249212760	0.722971	5	2	4.5466	0.69	0.161	0	GD
P05-3	11	35	4833	149	-0.0628856	0.0125514	28	-0.078394	0.0106199	60531264	71169480	0.722971	4	2	4.5466	0.69	0.161	0	GD
P05-3	11	36	9891	348	-0.242919	0.0357675	23	-0.233571	0.0337653	71174553	134337200	0.415846	5	2	4.5466	0.69	0.161	0	GD
P05-3	1	4	11661	406	0.00499469	0.241636	30	0.0176836	0.241636	168262700	236205800	0.516881	6	2	4.5466	0.69	0.161	0	GD
P05-3	X	70	2296	1	0.268122	0.00148294	35	0.24481	NA	2864000	33357400	0.722971	3	NA	4.5466	0.69	0.161	0	GD
P05-3	8	28	15847	502	-0.16195	0.00475096	27	-0.152858	0.00885937	116600	146279400	0.722971	4	2	4.5466	0.69	0.161	0	GD
P05-3	7	25	7228	285	-0.508141	0.266763	18	-0.481815	0.274124	19700	56154783	0.722971	3	1	4.5466	0.69	0.161	0	GD
P05-3	6	24	13953	483	-0.169188	0.0092101	27	-0.152858	0.00885937	44118255	170893682	0.722971	4	2	4.5466	0.69	0.161	0	GD
P05-3	19	57	4759	201	-0.379681	0.255491	21	-0.368454	0.276023	30020700	43098100	0.722971	3	1	4.5466	0.69	0.161	0	GD
P05-3	7	27	14319	407	-0.465407	0.282012	18	-0.481815	0.274124	63679700	158937400	0.722971	3	1	4.5466	0.69	0.161	0	GD
P05-3	4	9	24	1	-0.765636	2.74045	14	-0.77695	NA	53300	264300	0.259322	3	NA	4.5466	0.69	0.161	0	GD
P05-3	14	41	8	1	-3.72894	-0.0189401	2	-3.72894	NA	93998700	94007400	0.722971	0	0	4.5466	0.69	0.161	0	GD
P05-3	14	42	2639	110	-0.0957155	0.00902474	28	-0.078394	0.0106199	94008800	107281400	0.722971	4	2	4.5466	0.69	0.161	0	GD
P05-3	3	7	12566	357	-0.822123	2.71476	12	-0.818309	2.80127	71100	90306500	0.677937	2	0	4.5466	0.69	0.161	0	GD
P05-3	1	1	24140	880	0.0975144	0.116157	32	0.0975144	0.116157	14500	120512200	0.70324	5	2	4.5466	0.69	0.161	0	GD
P05-3	15	43	16872	523	-0.507792	0.270209	18	-0.481815	0.274124	20083900	102515300	0.722971	3	1	4.5466	0.69	0.161	0	GD
P05-3	3	8	14416	491	0.238052	0.360781	34	0.24481	0.360781	93593119	197942300	0.722971	5	2	4.5466	0.69	0.161	0	GD
P05-3	17	51	3235	111	-0.209457	0.00621477	25	-0.233571	0.0114869	21544414	36104700	0.651148	4	2	4.5466	0.69	0.161	0	GD
P06-1	19	71	24423	1123	0.138242	0.43852	32	0.146778	0.444789	110700	59097700	0.50891	1	0	1.32139	0.94	0.003	0.3997	nGD
P06-1	2	12	10927	344	-0.345424	11.2544	24	-0.36746	11.0022	41647	85926000	0.962315	1	0	1.32139	0.94	0.003	0.3997	nGD
P06-1	17	66	21	1	-2.86878	12.1172	9	-2.86878	NA	16699781	16725798	0.907799	0	0	1.32139	0.94	0.003	0.3997	nGD
P06-1	22	75	9704	357	-0.378995	11.2428	24	-0.36746	11.0022	16054500	51220700	0.962315	1	0	1.32139	0.94	0.003	0.3997	nGD
P06-1	13	48	26	1	-4.43453	-0.372269	1	-4.43453	NA	61298500	63239000	0.962315	0	0	1.32139	0.94	0.003	0.3997	nGD
P06-1	17	65	5718	278	-0.354663	11.4841	24	-0.36746	11.0022	5996	16699500	0.962315	1	0	1.32139	0.94	0.003	0.3997	nGD
P06-1	20	72	10858	348	0.279064	0.177892	33	0.27124	0.177892	68400	62959000	0.388477	1	0	1.32139	0.94	0.003	0.3997	nGD
P06-1	13	47	670	4	-0.251673	12.9103	29	-0.262769	NA	50746436	61298300	0.873572	1	0	1.32139	0.94	0.003	0.3997	nGD
P06-1	5	19	20482	684	-0.391848	10.4866	24	-0.36746	11.0022	140403	180687212	0.962315	1	0	1.32139	0.94	0.003	0.3997	nGD
P06-1	9	26	1547	40	-0.5881	9.09399	18	-0.569608	9.5018	39079000	79117751	0.962315	1	0	1.32139	0.94	0.003	0.3997	nGD
P06-1	16	62	9335	297	-0.411102	11.0648	22	-0.411874	11.0648	64400	32163513	0.962315	1	0	1.32139	0.94	0.003	0.3997	nGD
P06-1	13	46	315	7	-4.02882	0.525916	3	-4.03067	NA	48807500	50746100	0.958884	0	0	1.32139	0.94	0.003	0.3997	nGD
P06-1	16	64	8635	312	-0.354548	11.1773	24	-0.36746	11.0022	33782048	90244063	0.962315	1	0	1.32139	0.94	0.003	0.3997	nGD
P06-1	10	31	313	5	0.450113	15.7694	35	0.450113	NA	63661400	68979466	NA	2	NA	1.32139	0.94	0.003	0.3997	nGD
P06-1	14	54	147	1	-1.19524	-0.0148745	12	-1.19524	NA	19069100	20182000	0.962315	1	0	1.32139	0.94	0.003	0.3997	nGD
P06-1	9	27	12397	391	-0.366915	11.2688	24	-0.36746	11.0022	79118000	141111641	0.962315	1	0	1.32139	0.94	0.003	0.3997	nGD
P06-1	12	44	20511	637	-0.3515	11.0666	24	-0.36746	11.0022	11324100	133810880	0.962315	1	0	1.32139	0.94	0.003	0.3997	nGD
P06-1	17	69	9841	327	-0.362473	11.1356	24	-0.36746	11.0022	44633400	81052500	0.962315	1	0	1.32139	0.94	0.003	0.3997	nGD
P06-1	18	70	7591	285	0.261592	14.0261	34	0.27124	14.0261	47500	77960400	0.957982	2	0	1.32139	0.94	0.003	0.3997	nGD
P06-1	13	45	4136	137	-0.263161	11.7159	28	-0.262769	11.7159	19043500	48669156	0.962315	1	0	1.32139	0.94	0.003	0.3997	nGD
P06-1	12	40	2909	119	-0.369684	11.7361	24	-0.36746	11.0022	73700	9590900	0.962315	1	0	1.32139	0.94	0.003	0.3997	nGD
P06-1	11	37	8787	332	-0.376155	11.3669	24	-0.36746	11.0022	87000	55322298	0.962315	1	0	1.32139	0.94	0.003	0.3997	nGD
P06-1	6	21	6	1	-3.32963	4.89191	6	-3.32963	NA	150268000	150281700	0.933011	0	0	1.32139	0.94	0.003	0.3997	nGD
P06-1	10	36	9565	362	-0.365846	11.0352	24	-0.36746	11.0022	78596400	135440400	0.962315	1	0	1.32139	0.94	0.003	0.3997	nGD
P06-1	13	50	1105	22	0.583562	16.6021	38	0.570294	16.6021	66362100	95035000	0.962315	2	0	1.32139	0.94	0.003	0.3997	nGD
P06-1	14	55	13366	460	-0.348961	11.407	24	-0.36746	11.0022	20215768	106518000	0.962315	1	0	1.32139	0.94	0.003	0.3997	nGD
P06-1	6	22	2864	113	-0.383186	10.921	24	-0.36746	11.0022	150285302	170893600	0.962315	1	0	1.32139	0.94	0.003	0.3997	nGD
P06-1	13	52	563	20	0.659855	16.3117	39	0.666157	16.3117	102737500	110959356	0.961053	2	0	1.32139	0.94	0.003	0.3997	nGD
P06-1	10	35	42	0	3.23249	0	42	3.23249	NA	77140700	78486200	0.962315	13	NA	1.32139	0.94	0.003	0.3997	nGD
P06-1	1	2	251	11	-0.756252	0.0952906	16	-0.756252	NA	16809796	17281500	0.962315	1	0	1.32139	0.94	0.003	0.3997	nGD
P06-1	1	3	6528	285	-0.366124	2.52267	25	-0.36746	2.43893	17281959	39958080	0.954889	1	0	1.32139	0.94	0.003	0.3997	nGD
P06-1	11	39	15849	506	-0.362866	11.3795	24	-0.36746	11.0022	55432700	134337000	0.962315	1	0	1.32139	0.94	0.003	0.3997	nGD
P06-1	8	24	15552	492	0.142895	0.457951	32	0.146778	0.444789	116100	146279396	0.50891	1	0	1.32139	0.94	0.003	0.3997	nGD
P06-1	13	51	979	27	1.26835	18.331	41	1.26835	18.331	95050800	102670900	0.962315	3	0	1.32139	0.94	0.003	0.3997	nGD
P06-1	X	76	12061	14	0.666762	0.108539	40	0.666157	NA	200925	155255200	1	1	NA	1.32139	0.94	0.003	0.3997	nGD
P06-1	16	63	270	6	-1.07493	0.238266	13	-1.07493	NA	32163948	33781400	0.962315	1	0	1.32139	0.94	0.003	0.3997	nGD
P06-1	15	60	14307	395	0.166067	0.449797	32	0.146778	0.444789	34781200	102263300	0.50891	1	0	1.32139	0.94	0.003	0.3997	nGD
P06-1	15	61	59	3	-0.314193	0.123846	27	-0.323571	NA	102263500	102515300	0.916639	1	0	1.32139	0.94	0.003	0.3997	nGD
P06-1	1	11	19435	734	-0.359996	2.41836	25	-0.36746	2.43893	149857900	249212600	0.954889	1	0	1.32139	0.94	0.003	0.3997	nGD
P06-1	1	8	507	7	-0.939272	0.178639	15	-0.934331	NA	120497500	145367300	0.962315	1	0	1.32139	0.94	0.003	0.3997	nGD
P06-1	1	9	463	9	-0.418152	3.20878	23	-0.411874	NA	145367800	147092700	0.962315	1	0	1.32139	0.94	0.003	0.3997	nGD
P06-1	10	30	2398	92	-0.556958	9.68662	18	-0.569608	9.5018	42746700	63633800	0.962315	1	0	1.32139	0.94	0.003	0.3997	nGD
P06-1	2	16	15404	527	-0.346765	11.1252	24	-0.36746	11.0022	135700600	242192881	0.962315	1	0	1.32139	0.94	0.003	0.3997	nGD
P06-1	3	17	26471	832	-0.378573	10.8052	24	-0.36746	11.0022	71100	197942200	0.962315	1	0	1.32139	0.94	0.003	0.3997	nGD
P06-1	21	74	4865	188	0.563439	0.0170357	37	0.570294	0.00856917	14721700	48084100	1	2	1	1.32139	0.94	0.003	0.3997	nGD
P06-1	1	4	9	1	-3.0491	-0.625519	8	-3.0491	NA	39976800	39981740	0.918632	0	0	1.32139	0.94	0.003	0.3997	nGD
P06-1	2	15	2177	66	-0.512947	11.2303	20	-0.486627	10.0037	114286200	135700151	0.962315	1	0	1.32139	0.94	0.003	0.3997	nGD
P06-1	15	57	145	8	-0.473234	0.0524336	21	-0.486627	NA	20083900	21071000	0.962315	1	0	1.32139	0.94	0.003	0.3997	nGD
P06-1	15	58	2265	46	0.0774712	0.431475	31	0.0774712	0.431475	21071492	34673700	0.578733	1	0	1.32139	0.94	0.003	0.3997	nGD
P06-1	15	59	11	1	-2.47043	0.559009	11	-2.47043	NA	34673973	34721800	0.878479	0	0	1.32139	0.94	0.003	0.3997	nGD
P06-1	12	42	381	27	-0.391791	11.5916	24	-0.36746	11.0022	9747900	11214634	0.962315	1	0	1.32139	0.94	0.003	0.3997	nGD
P06-1	12	43	18	3	-3.38996	10.5012	5	-3.38996	NA	11215100	11323994	0.935754	0	0	1.32139	0.94	0.003	0.3997	nGD
P06-1	12	41	54	0	-4.06329	0	3	-4.03067	NA	9596000	9725700	0.958884	0	0	1.32139	0.94	0.003	0.3997	nGD
P06-1	6	20	19626	792	-0.354795	10.7786	24	-0.36746	11.0022	257100	150267728	0.962315	1	0	1.32139	0.94	0.003	0.3997	nGD
P06-1	1	5	9357	334	-0.368482	2.45294	25	-0.36746	2.43893	39982088	108766424	0.954889	1	0	1.32139	0.94	0.003	0.3997	nGD
P06-1	17	67	9249	275	-0.389971	9.9846	24	-0.36746	11.0022	16733600	44363300	0.962315	1	0	1.32139	0.94	0.003	0.3997	nGD
P06-1	17	68	49	0	-3.22701	0	7	-3.22701	NA	44363600	44633000	0.928072	0	0	1.32139	0.94	0.003	0.3997	nGD
P06-1	1	6	10	0	-2.68989	0	10	-2.68989	NA	108769300	108878900	0.895627	0	0	1.32139	0.94	0.003	0.3997	nGD
P06-1	21	73	181	1	-0.710973	0.956519	17	-0.710973	NA	9419100	14682100	0.962315	1	0	1.32139	0.94	0.003	0.3997	nGD
P06-1	2	13	4573	141	-0.473002	9.56433	20	-0.486627	10.0037	85926100	114228700	0.962315	1	0	1.32139	0.94	0.003	0.3997	nGD
P06-1	10	33	362	7	0.649976	15.7299	40	0.666157	NA	70696713	71899700	NA	2	NA	1.32139	0.94	0.003	0.3997	nGD
P06-1	10	34	1424	96	-0.324016	11.6569	26	-0.323571	11.6569	71900000	77029300	0.962315	1	0	1.32139	0.94	0.003	0.3997	nGD
P06-1	1	7	2756	87	-0.375182	2.46324	25	-0.36746	2.43893	108879200	120496300	0.954889	1	0	1.32139	0.94	0.003	0.3997	nGD
P06-1	1	10	379	4	-0.985518	0.00184799	14	-0.985518	NA	147093000	149857500	0.962315	1	0	1.32139	0.94	0.003	0.3997	nGD
P06-1	11	38	19	4	-3.74696	12.9641	4	-3.74696	NA	55322638	55419300	0.949838	0	0	1.32139	0.94	0.003	0.3997	nGD
P06-1	14	56	30	3	-0.577111	4.96345	19	-0.569608	NA	106518300	107281400	0.962315	1	0	1.32139	0.94	0.003	0.3997	nGD
P06-1	10	28	3891	142	-0.391508	9.74771	24	-0.36746	11.0022	93257	32202300	0.962315	1	0	1.32139	0.94	0.003	0.3997	nGD
P06-1	10	29	669	23	0.520682	14.8358	36	0.520682	14.8358	32304400	42746588	0.961754	2	0	1.32139	0.94	0.003	0.3997	nGD
P06-1	13	53	972	39	-0.171364	10.6582	30	-0.171364	10.6582	110960200	115091867	0.962315	1	0	1.32139	0.94	0.003	0.3997	nGD
P06-1	9	25	4461	165	-0.380992	11.1169	24	-0.36746	11.0022	14765	39078488	0.962315	1	0	1.32139	0.94	0.003	0.3997	nGD
P06-1	2	14	17	1	-4.27051	5.4013	2	-4.27051	NA	114239700	114258330	0.962315	0	0	1.32139	0.94	0.003	0.3997	nGD
P06-1	10	32	413	9	-0.268013	10.564	29	-0.262769	NA	69281585	70696000	0.873572	1	0	1.32139	0.94	0.003	0.3997	nGD
P06-1	7	23	21959	683	0.570818	0.00613924	37	0.570294	0.00856917	19900	158937357	1	2	1	1.32139	0.94	0.003	0.3997	nGD
P06-1	4	18	18655	657	-0.387595	10.9734	24	-0.36746	11.0022	53100	190947451	0.962315	1	0	1.32139	0.94	0.003	0.3997	nGD
P06-1	1	1	4771	150	-0.380112	2.33535	25	-0.36746	2.43893	14500	16804883	0.954889	1	0	1.32139	0.94	0.003	0.3997	nGD
P06-1	13	49	43	0	-0.924155	0	15	-0.934331	NA	63609700	66083700	0.962315	1	0	1.32139	0.94	0.003	0.3997	nGD
P06-2	1	2	258	11	-0.694582	0.138684	15	-0.694582	NA	16809796	17282100	0.981157	1	0	1.272	0.94	0.008	0.4064	nGD
P06-2	15	60	16474	435	0.229064	0.476627	29	0.204225	0.468325	22742600	102249135	0.51927	1	0	1.272	0.94	0.008	0.4064	nGD
P06-2	13	52	33	1	-5.33201	-0.451801	1	-5.33201	NA	61778900	64022200	0.981157	0	0	1.272	0.94	0.008	0.4064	nGD
P06-2	10	38	1427	96	-0.291257	17.0296	22	-0.286351	17.2348	71902800	76995700	0.981157	1	0	1.272	0.94	0.008	0.4064	nGD
P06-2	3	15	26557	832	-0.342017	16.3034	20	-0.33766	16.0831	71300	197942100	0.981157	1	0	1.272	0.94	0.008	0.4064	nGD
P06-2	5	19	130	5	-0.2829	17.6984	23	-0.286351	NA	180375300	180687212	0.94322	1	0	1.272	0.94	0.008	0.4064	nGD
P06-2	2	14	17636	593	-0.342271	16.9384	20	-0.33766	16.0831	114286200	242192881	0.981157	1	0	1.272	0.94	0.008	0.4064	nGD
P06-2	9	27	4483	165	-0.337669	16.9457	20	-0.33766	16.0831	14800	39078488	0.981157	1	0	1.272	0.94	0.008	0.4064	nGD
P06-2	12	47	51	1	-4.57962	28.7733	4	-4.57962	NA	9590052	9747700	0.973115	0	0	1.272	0.94	0.008	0.4064	nGD
P06-2	10	37	357	7	0.973503	30.1225	38	0.973503	NA	70715900	71902500	0.26232	4	NA	1.272	0.94	0.008	0.4064	nGD
P06-2	17	67	9889	327	-0.33182	16.7421	20	-0.33766	16.0831	44631500	81052453	0.981157	1	0	1.272	0.94	0.008	0.4064	nGD
P06-2	7	23	5149	213	0.64159	0.00327606	32	0.637425	0.00859438	19700	39989500	1	2	1	1.272	0.94	0.008	0.4064	nGD
P06-2	18	68	7605	285	0.216707	18.9368	30	0.204225	18.9368	47492	77960400	0.977399	2	0	1.272	0.94	0.008	0.4064	nGD
P06-2	19	69	24495	1123	0.186121	0.458361	29	0.204225	0.468325	110500	59097700	0.51927	1	0	1.272	0.94	0.008	0.4064	nGD
P06-2	17	66	43	0	-3.60805	0	9	-3.60805	NA	44364600	44631100	0.947279	0	0	1.272	0.94	0.008	0.4064	nGD
P06-2	21	72	4745	184	0.6099	0.0166176	32	0.637425	0.00859438	15538644	48084177	1	2	1	1.272	0.94	0.008	0.4064	nGD
P06-2	22	73	9759	357	-0.343317	15.7514	20	-0.33766	16.0831	16054600	51220900	0.981157	1	0	1.272	0.94	0.008	0.4064	nGD
P06-2	5	18	10	1	-4.50922	22.5295	5	-4.50922	NA	180329600	180375000	0.97177	0	0	1.272	0.94	0.008	0.4064	nGD
P06-2	9	31	13348	421	-0.337588	16.2265	20	-0.33766	16.0831	70993219	141111641	0.981157	1	0	1.272	0.94	0.008	0.4064	nGD
P06-2	1	4	16	1	-2.70245	13.2546	10	-2.70245	NA	108735152	108878900	0.981157	1	0	1.272	0.94	0.008	0.4064	nGD
P06-2	9	30	299	3	-0.791837	8.43666	14	-0.790423	NA	65797300	70972500	0.981157	1	0	1.272	0.94	0.008	0.4064	nGD
P06-2	1	9	19490	734	-0.327846	13.9752	20	-0.33766	16.0831	149871738	249212500	0.981157	1	0	1.272	0.94	0.008	0.4064	nGD
P06-2	1	3	15952	619	-0.337388	16.4265	20	-0.33766	16.0831	17282573	108728700	0.981157	1	0	1.272	0.94	0.008	0.4064	nGD
P06-2	1	5	629	26	-0.280874	18.2402	22	-0.286351	17.2348	108879200	110224485	0.981157	1	0	1.272	0.94	0.008	0.4064	nGD
P06-2	5	17	20412	678	-0.344309	15.2382	20	-0.33766	16.0831	140400	180329359	0.981157	1	0	1.272	0.94	0.008	0.4064	nGD
P06-2	12	48	20987	667	-0.323713	16.904	20	-0.33766	16.0831	9748100	133810900	0.981157	1	0	1.272	0.94	0.008	0.4064	nGD
P06-2	16	63	271	5	-0.857012	0.0372771	13	-0.857012	NA	32170703	33783000	0.981157	1	0	1.272	0.94	0.008	0.4064	nGD
P06-2	16	62	9398	299	-0.384835	15.6089	19	-0.384472	15.1744	64494	32170500	0.981157	1	0	1.272	0.94	0.008	0.4064	nGD
P06-2	13	53	36	0	-0.78453	0	14	-0.790423	NA	64313600	66083700	0.981157	1	0	1.272	0.94	0.008	0.4064	nGD
P06-2	13	55	1098	28	1.31459	25.8153	39	1.31459	25.8153	88325900	102670900	0.981157	3	0	1.272	0.94	0.008	0.4064	nGD
P06-2	20	70	10878	348	0.208778	0.470433	29	0.204225	0.468325	68396	62959000	0.51927	1	0	1.272	0.94	0.008	0.4064	nGD
P06-2	11	43	8823	333	-0.347506	17.1244	20	-0.33766	16.0831	87000	55323000	0.981157	1	0	1.272	0.94	0.008	0.4064	nGD
P06-2	11	44	16	3	-4.99779	14.9373	3	-4.99779	NA	55339652	55419265	0.97988	0	0	1.272	0.94	0.008	0.4064	nGD
P06-2	15	61	67	4	0.071505	0.186019	28	0.071505	NA	102249200	102515300	0.648951	1	0	1.272	0.94	0.008	0.4064	nGD
P06-2	15	59	300	14	-0.122856	0.129612	26	-0.122856	NA	20083900	22742200	0.819238	1	0	1.272	0.94	0.008	0.4064	nGD
P06-2	13	50	288	7	-5.12432	2.17487	2	-5.12432	NA	48807500	50715700	0.981157	0	0	1.272	0.94	0.008	0.4064	nGD
P06-2	10	39	43	0	3.41682	0	41	3.41682	NA	77029200	78486100	0.981157	14	NA	1.272	0.94	0.008	0.4064	nGD
P06-2	7	25	12814	348	0.643448	0.00725853	32	0.637425	0.00859438	75144000	158937357	1	2	1	1.272	0.94	0.008	0.4064	nGD
P06-2	13	54	988	21	0.653087	20.8331	33	0.637425	20.8331	66362100	87971500	0.980601	2	0	1.272	0.94	0.008	0.4064	nGD
P06-2	9	28	343	7	-0.922305	9.73452	12	-0.922305	NA	39078922	65507600	0.981157	1	0	1.272	0.94	0.008	0.4064	nGD
P06-2	1	1	4800	150	-0.366903	12.7451	20	-0.33766	16.0831	14500	16804883	0.981157	1	0	1.272	0.94	0.008	0.4064	nGD
P06-2	21	71	309	5	-0.00642045	0.29859	27	-0.00642045	NA	9419200	15537727	0.71999	1	0	1.272	0.94	0.008	0.4064	nGD
P06-2	1	7	2015	58	-0.327874	16.3374	20	-0.33766	16.0831	110256136	120301900	0.981157	1	0	1.272	0.94	0.008	0.4064	nGD
P06-2	10	35	303	5	0.835976	28.6301	37	0.821949	NA	63661400	68688200	0.29509	3	NA	1.272	0.94	0.008	0.4064	nGD
P06-2	10	32	3902	142	-0.351395	13.2162	20	-0.33766	16.0831	93000	32201900	0.981157	1	0	1.272	0.94	0.008	0.4064	nGD
P06-2	11	45	15934	506	-0.330896	16.8951	20	-0.33766	16.0831	55432800	134337100	0.981157	1	0	1.272	0.94	0.008	0.4064	nGD
P06-2	12	46	2923	118	-0.309756	16.4676	20	-0.33766	16.0831	73600	9586800	0.981157	1	0	1.272	0.94	0.008	0.4064	nGD
P06-2	8	26	15584	492	0.201546	0.487325	29	0.204225	0.468325	116100	146279400	0.51927	1	0	1.272	0.94	0.008	0.4064	nGD
P06-2	14	58	13610	463	-0.335398	16.5587	20	-0.33766	16.0831	19069200	107281400	0.981157	1	0	1.272	0.94	0.008	0.4064	nGD
P06-2	16	64	8672	312	-0.345353	16.8282	20	-0.33766	16.0831	33783300	90244064	0.981157	1	0	1.272	0.94	0.008	0.4064	nGD
P06-2	10	34	2415	93	-0.480595	12.86	18	-0.480595	12.86	42770900	63633800	0.981157	1	0	1.272	0.94	0.008	0.4064	nGD
P06-2	10	33	672	23	0.81731	22.0331	36	0.821949	22.0331	32202100	42767300	0.981157	2	0	1.272	0.94	0.008	0.4064	nGD
P06-2	2	11	927	19	-0.610085	7.32493	16	-0.610085	7.32493	87072200	96780300	0.981157	1	0	1.272	0.94	0.008	0.4064	nGD
P06-2	13	49	4146	137	-0.243379	17.3484	24	-0.237931	16.4607	19043500	48669300	0.981157	1	0	1.272	0.94	0.008	0.4064	nGD
P06-2	7	24	4035	123	0.521591	-0.00450563	31	0.521591	-0.00450563	39989900	75141915	1	2	1	1.272	0.94	0.008	0.4064	nGD
P06-2	10	40	255	5	-0.313995	19.4379	21	-0.33766	NA	78596300	79814751	0.965753	1	0	1.272	0.94	0.008	0.4064	nGD
P06-2	10	42	9339	356	-0.344974	17.1546	20	-0.33766	16.0831	81000700	135440500	0.981157	1	0	1.272	0.94	0.008	0.4064	nGD
P06-2	10	36	432	9	-0.260435	18.5939	25	-0.237931	NA	68688400	70706600	0.91234	1	0	1.272	0.94	0.008	0.4064	nGD
P06-2	1	6	13	1	-4.04572	15.6525	8	-4.04572	NA	110230442	110255900	0.961075	0	0	1.272	0.94	0.008	0.4064	nGD
P06-2	2	10	11297	365	-0.314143	16.9269	20	-0.33766	16.0831	41602	87072073	0.981157	1	0	1.272	0.94	0.008	0.4064	nGD
P06-2	1	8	1476	22	-0.528869	3.10691	17	-0.528869	3.10691	120302400	149871400	0.981157	1	0	1.272	0.94	0.008	0.4064	nGD
P06-2	6	22	2881	113	-0.355482	16.5897	20	-0.33766	16.0831	150285302	170893685	0.981157	1	0	1.272	0.94	0.008	0.4064	nGD
P06-2	17	65	15045	556	-0.356272	14.9216	20	-0.33766	16.0831	5994	44364300	0.981157	1	0	1.272	0.94	0.008	0.4064	nGD
P06-2	6	20	19698	793	-0.325015	16.3676	20	-0.33766	16.0831	257100	150267728	0.981157	1	0	1.272	0.94	0.008	0.4064	nGD
P06-2	6	21	6	1	-2.59423	3.35867	11	-2.59423	NA	150268000	150281700	0.893542	0	0	1.272	0.94	0.008	0.4064	nGD
P06-2	13	51	674	4	-0.22902	17.857	25	-0.237931	NA	50746201	61602500	0.91234	1	0	1.272	0.94	0.008	0.4064	nGD
P06-2	9	29	16	0	-4.42047	0	6	-4.42047	NA	65595100	65635900	0.969979	0	0	1.272	0.94	0.008	0.4064	nGD
P06-2	2	12	3338	101	-0.381996	14.3026	19	-0.384472	15.1744	96780500	114240600	0.981157	1	0	1.272	0.94	0.008	0.4064	nGD
P06-2	2	13	12	1	-4.37759	10.3798	7	-4.37759	NA	114251300	114258000	0.969073	0	0	1.272	0.94	0.008	0.4064	nGD
P06-2	X	74	12064	14	0.692829	0.0494162	35	0.694241	NA	200879	155255247	1	1	NA	1.272	0.94	0.008	0.4064	nGD
P06-2	13	56	554	19	0.727082	23.2512	34	0.694241	23.2512	102737500	110864225	0.980707	2	0	1.272	0.94	0.008	0.4064	nGD
P06-2	13	57	990	40	-0.210663	13.8806	24	-0.237931	16.4607	110864600	115091867	0.981157	1	0	1.272	0.94	0.008	0.4064	nGD
P06-2	10	41	23	1	2.85545	30.1185	40	2.85545	NA	79875000	80976105	0.981157	9	NA	1.272	0.94	0.008	0.4064	nGD
P06-2	4	16	18709	657	-0.346399	16.5088	20	-0.33766	16.0831	53300	190947451	0.981157	1	0	1.272	0.94	0.008	0.4064	nGD
P06-3	1	3	1517	32	-0.496242	10.1625	19	-0.479829	11.369	11721600	16877500	0.971578	1	0	1.31529	0.92	0.006	0.406	nGD
P06-3	22	89	8414	304	-0.375748	13.3863	23	-0.353582	13.358	20717900	51220900	0.971578	1	0	1.31529	0.92	0.006	0.406	nGD
P06-3	7	21	21980	684	0.590129	0.00851692	34	0.583427	0.0104587	19700	158937357	1	2	1	1.31529	0.92	0.006	0.406	nGD
P06-3	1	4	234	10	-0.836204	0.126278	16	-0.831205	NA	16890200	17282200	0.971578	1	0	1.31529	0.92	0.006	0.406	nGD
P06-3	10	40	254	5	-0.237175	15.5897	26	-0.247731	NA	78596300	79814751	0.877061	1	0	1.31529	0.92	0.006	0.406	nGD
P06-3	5	18	16	2	-3.00784	12.2616	10	-3.00784	NA	180324600	180375000	0.91703	0	0	1.31529	0.92	0.006	0.406	nGD
P06-3	12	51	381	27	-0.421229	14.1358	21	-0.406351	12.2645	9747800	11214800	0.971578	1	0	1.31529	0.92	0.006	0.406	nGD
P06-3	4	16	18692	657	-0.350721	12.814	22	-0.353582	12.6068	53300	190947451	0.971548	1	0	1.31529	0.92	0.006	0.406	nGD
P06-3	9	26	257	1	-1.05073	7.45494	13	-1.05073	NA	38414300	43423200	0.971578	1	0	1.31529	0.92	0.006	0.406	nGD
P06-3	16	72	8370	309	-0.37098	13.23	23	-0.353582	13.358	47622900	90244064	0.971578	1	0	1.31529	0.92	0.006	0.406	nGD
P06-3	17	73	5730	280	-0.37193	13.1044	22	-0.353582	12.6068	6000	16699500	0.971548	1	0	1.31529	0.92	0.006	0.406	nGD
P06-3	9	30	336	6	-0.852572	10.4261	16	-0.831205	NA	65797400	71366800	0.971578	1	0	1.31529	0.92	0.006	0.406	nGD
P06-3	10	36	418	9	-0.317349	12.2773	25	-0.353582	NA	69281600	70702900	0.931976	1	0	1.31529	0.92	0.006	0.406	nGD
P06-3	10	35	312	5	0.809675	21.1953	39	0.824248	NA	63661800	68979466	NA	2	NA	1.31529	0.92	0.006	0.406	nGD
P06-3	12	54	15971	462	-0.337701	13.3086	22	-0.353582	12.6068	49308400	133810800	0.971548	1	0	1.31529	0.92	0.006	0.406	nGD
P06-3	12	52	13	0	-4.45964	0	2	-4.45964	NA	11215100	11285700	0.96977	0	0	1.31529	0.92	0.006	0.406	nGD
P06-3	1	2	688	24	-0.315067	16.1364	24	-0.353582	16.1364	9791952	11721271	0.971578	1	0	1.31529	0.92	0.006	0.406	nGD
P06-3	19	80	2729	122	0.287821	0.398464	33	0.287821	0.398464	45883500	50453435	0.46758	1	0	1.31529	0.92	0.006	0.406	nGD
P06-3	11	44	14	1	-4.14697	11.2773	4	-4.15866	NA	55340379	55419300	0.962694	0	0	1.31529	0.92	0.006	0.406	nGD
P06-3	1	6	14	1	-4.23296	15.0702	3	-4.23296	NA	110230600	110255600	0.964509	0	0	1.31529	0.92	0.006	0.406	nGD
P06-3	12	49	544	30	-0.482091	12.5897	19	-0.479829	11.369	8170000	9583389	0.971578	1	0	1.31529	0.92	0.006	0.406	nGD
P06-3	1	7	2012	58	-0.328679	13.5881	23	-0.353582	13.358	110255800	120300100	0.971578	1	0	1.31529	0.92	0.006	0.406	nGD
P06-3	1	8	625	9	-0.824453	0.916362	16	-0.831205	NA	120300300	145382300	0.971578	1	0	1.31529	0.92	0.006	0.406	nGD
P06-3	11	46	18	0	-2.82568	0	11	-2.82568	NA	60975100	61018900	0.905864	0	0	1.31529	0.92	0.006	0.406	nGD
P06-3	17	76	49	0	-3.73688	0	6	-3.73688	NA	44363600	44633000	0.949944	0	0	1.31529	0.92	0.006	0.406	nGD
P06-3	17	77	9863	327	-0.355745	13.2433	23	-0.353582	13.358	44633400	81052500	0.971578	1	0	1.31529	0.92	0.006	0.406	nGD
P06-3	9	31	13298	418	-0.368486	12.8975	23	-0.353582	13.358	71395044	141111641	0.971578	1	0	1.31529	0.92	0.006	0.406	nGD
P06-3	10	32	3898	142	-0.354863	11.4343	22	-0.353582	12.6068	92900	32202300	0.971548	1	0	1.31529	0.92	0.006	0.406	nGD
P06-3	10	33	671	23	0.839313	18.4735	38	0.824248	18.4735	32304500	42767300	0.971578	2	0	1.31529	0.92	0.006	0.406	nGD
P06-3	13	62	558	19	0.649224	18.8096	36	0.686826	18.8096	102738000	110895100	0.971554	2	0	1.31529	0.92	0.006	0.406	nGD
P06-3	2	14	15438	529	-0.328201	13.2681	22	-0.353582	12.6068	135676400	242192881	0.971548	1	0	1.31529	0.92	0.006	0.406	nGD
P06-3	13	55	4138	137	-0.32729	13.5859	23	-0.353582	13.358	19043500	48669156	0.971578	1	0	1.31529	0.92	0.006	0.406	nGD
P06-3	1	1	2601	95	-0.378271	10.2394	22	-0.353582	12.6068	14500	9791761	0.971548	1	0	1.31529	0.92	0.006	0.406	nGD
P06-3	13	57	674	4	-0.253839	14.8135	26	-0.247731	NA	50746200	61602400	0.877061	1	0	1.31529	0.92	0.006	0.406	nGD
P06-3	21	85	178	1	-0.885524	0.964722	15	-0.89636	NA	9419300	14621200	0.971578	1	0	1.31529	0.92	0.006	0.406	nGD
P06-3	1	5	16582	646	-0.353532	13.2414	22	-0.353582	12.6068	17282573	110224400	0.971548	1	0	1.31529	0.92	0.006	0.406	nGD
P06-3	12	48	2366	88	-0.32154	13.8646	23	-0.353582	13.358	73800	8169800	0.971578	1	0	1.31529	0.92	0.006	0.406	nGD
P06-3	18	78	7596	285	0.181904	15.4993	32	0.165573	15.4993	47492	77960400	0.966027	2	0	1.31529	0.92	0.006	0.406	nGD
P06-3	19	79	17361	789	0.147674	0.45443	31	0.165573	0.4617	110600	45883300	0.505308	1	0	1.31529	0.92	0.006	0.406	nGD
P06-3	12	50	53	1	-4.16459	17.0296	4	-4.15866	NA	9584900	9725700	0.962694	0	0	1.31529	0.92	0.006	0.406	nGD
P06-3	19	82	4	1	-3.29215	-0.701064	8	-3.29215	NA	53391100	53393100	0.931871	0	0	1.31529	0.92	0.006	0.406	nGD
P06-3	10	41	23	1	2.84101	17.6455	42	2.84101	NA	79875000	80976105	0.971578	10	NA	1.31529	0.92	0.006	0.406	nGD
P06-3	10	42	9316	356	-0.369564	13.3665	23	-0.353582	13.358	81000700	135440500	0.971578	1	0	1.31529	0.92	0.006	0.406	nGD
P06-3	11	43	8812	335	-0.371852	13.4063	23	-0.353582	13.358	86900	55340200	0.971578	1	0	1.31529	0.92	0.006	0.406	nGD
P06-3	13	63	981	40	-0.196661	12.0071	27	-0.197933	12.0071	110895200	115091936	0.971578	1	0	1.31529	0.92	0.006	0.406	nGD
P06-3	16	71	572	9	-0.648265	0.879888	17	-0.648251	NA	32016100	47621573	0.971578	1	0	1.31529	0.92	0.006	0.406	nGD
P06-3	13	60	967	21	0.565422	17.2088	35	0.583427	17.2088	67477700	87971200	0.966313	2	0	1.31529	0.92	0.006	0.406	nGD
P06-3	5	17	20370	677	-0.366532	12.4221	22	-0.353582	12.6068	140400	180279000	0.971548	1	0	1.31529	0.92	0.006	0.406	nGD
P06-3	15	69	75	4	-0.212321	0.278022	28	-0.197933	NA	102226400	102515300	0.847911	1	0	1.31529	0.92	0.006	0.406	nGD
P06-3	16	70	9363	298	-0.411872	12.8638	21	-0.406351	12.2645	64400	32014154	0.971578	1	0	1.31529	0.92	0.006	0.406	nGD
P06-3	13	56	300	7	-4.46587	1.8919	2	-4.45964	NA	48807500	50715800	0.96977	0	0	1.31529	0.92	0.006	0.406	nGD
P06-3	14	66	31	3	-0.938042	4.50363	14	-0.940586	NA	106518300	107281400	0.971578	1	0	1.31529	0.92	0.006	0.406	nGD
P06-3	13	58	23	1	-5.00463	0.031776	1	-5.00463	NA	61778600	63239000	0.971578	0	0	1.31529	0.92	0.006	0.406	nGD
P06-3	21	86	4866	188	0.555851	0.0171671	34	0.583427	0.0104587	14621500	48084177	1	2	1	1.31529	0.92	0.006	0.406	nGD
P06-3	22	87	1308	52	-0.360733	10.5586	22	-0.353582	12.6068	16054700	20709400	0.971548	1	0	1.31529	0.92	0.006	0.406	nGD
P06-3	22	88	22	1	-4.44795	9.8808	2	-4.45964	NA	20709700	20716175	0.96977	0	0	1.31529	0.92	0.006	0.406	nGD
P06-3	12	53	4588	178	-0.362202	12.3775	22	-0.353582	12.6068	11286088	49308284	0.971548	1	0	1.31529	0.92	0.006	0.406	nGD
P06-3	10	38	1430	96	-0.332546	14.0684	23	-0.353582	13.358	71899600	77029300	0.971578	1	0	1.31529	0.92	0.006	0.406	nGD
P06-3	9	27	14	1	-3.38626	18.8545	7	-3.38626	NA	43423500	43629500	0.936173	0	0	1.31529	0.92	0.006	0.406	nGD
P06-3	19	83	2985	136	0.0697944	0.455572	30	0.0773244	0.438985	53393584	59097700	0.591859	1	0	1.31529	0.92	0.006	0.406	nGD
P06-3	9	25	4404	164	-0.346317	13.1428	22	-0.353582	12.6068	14765	38414143	0.971548	1	0	1.31529	0.92	0.006	0.406	nGD
P06-3	15	67	766	21	-0.0614673	0.199739	29	-0.0614673	0.199739	20083900	25584100	0.720921	1	0	1.31529	0.92	0.006	0.406	nGD
P06-3	8	23	7	3	-2.13042	0.619457	12	-2.13042	NA	26726800	26868846	NA	3	NA	1.31529	0.92	0.006	0.406	nGD
P06-3	1	9	566	9	-0.323037	13.6025	25	-0.353582	NA	145382700	148016453	0.931976	1	0	1.31529	0.92	0.006	0.406	nGD
P06-3	11	45	1366	52	-0.355732	13.09	22	-0.353582	12.6068	55432646	60974900	0.971548	1	0	1.31529	0.92	0.006	0.406	nGD
P06-3	1	11	19495	734	-0.350401	11.4147	22	-0.353582	12.6068	149762500	249212500	0.971548	1	0	1.31529	0.92	0.006	0.406	nGD
P06-3	2	12	10294	336	-0.339612	12.9767	22	-0.353582	12.6068	41509	75933781	0.971548	1	0	1.31529	0.92	0.006	0.406	nGD
P06-3	19	81	1378	75	0.0934126	0.408391	30	0.0773244	0.438985	50453700	53390600	0.591859	1	0	1.31529	0.92	0.006	0.406	nGD
P06-3	1	10	247	4	-0.954433	0.264388	14	-0.940586	NA	148017424	149762100	0.971578	1	0	1.31529	0.92	0.006	0.406	nGD
P06-3	10	37	356	7	1.04135	21.343	40	1.04135	NA	70706100	71884000	0.747132	3	NA	1.31529	0.92	0.006	0.406	nGD
P06-3	10	34	2398	92	-0.577047	11.1149	18	-0.577047	11.1149	42771100	63661300	0.971578	1	0	1.31529	0.92	0.006	0.406	nGD
P06-3	10	39	42	0	3.46119	0	43	3.46119	NA	77140700	78486100	0.971578	15	NA	1.31529	0.92	0.006	0.406	nGD
P06-3	15	68	15975	428	0.173449	0.476482	31	0.165573	0.4617	25584400	102226100	0.505308	1	0	1.31529	0.92	0.006	0.406	nGD
P06-3	3	15	26522	832	-0.364317	12.7767	22	-0.353582	12.6068	71200	197942000	0.971548	1	0	1.31529	0.92	0.006	0.406	nGD
P06-3	13	59	60	0	-0.456802	0	20	-0.479829	NA	63609700	67359800	0.971578	1	0	1.31529	0.92	0.006	0.406	nGD
P06-3	13	61	1101	28	1.23936	20.2113	41	1.23936	20.2113	87971400	102737700	0.971578	3	0	1.31529	0.92	0.006	0.406	nGD
P06-3	17	74	22	1	-3.08816	12.6437	9	-3.08816	NA	16699781	16725798	0.921523	0	0	1.31529	0.92	0.006	0.406	nGD
P06-3	11	47	14520	454	-0.358186	13.3538	23	-0.353582	13.358	61026100	134337100	0.971578	1	0	1.31529	0.92	0.006	0.406	nGD
P06-3	9	28	143	6	-0.633416	8.72821	17	-0.648251	NA	43630400	65602700	0.971578	1	0	1.31529	0.92	0.006	0.406	nGD
P06-3	20	84	10868	348	0.175453	0.457624	31	0.165573	0.4617	68300	62958900	0.505308	1	0	1.31529	0.92	0.006	0.406	nGD
P06-3	5	19	130	5	-0.329229	15.1355	25	-0.353582	NA	180375300	180687212	0.931976	1	0	1.31529	0.92	0.006	0.406	nGD
P06-3	17	75	9246	275	-0.39818	11.7291	21	-0.406351	12.2645	16733600	44363300	0.971578	1	0	1.31529	0.92	0.006	0.406	nGD
P06-3	X	90	12063	14	0.688152	0.0852688	37	0.686826	NA	200800	155255247	1	1	NA	1.31529	0.92	0.006	0.406	nGD
P06-3	8	22	3344	131	0.123409	0.461413	31	0.165573	0.4617	116100	26726400	0.505308	1	0	1.31529	0.92	0.006	0.406	nGD
P06-3	6	20	22548	906	-0.342465	12.5943	22	-0.353582	12.6068	257100	170893682	0.971548	1	0	1.31529	0.92	0.006	0.406	nGD
P06-3	14	64	196	3	-0.89636	10.0305	15	-0.89636	NA	19069200	20502044	0.971578	1	0	1.31529	0.92	0.006	0.406	nGD
P06-3	14	65	13360	457	-0.346966	13.5321	23	-0.353582	13.358	20502200	106518000	0.971578	1	0	1.31529	0.92	0.006	0.406	nGD
P06-3	2	13	7425	214	-0.474644	11.4415	19	-0.479829	11.369	75934600	135659600	0.971578	1	0	1.31529	0.92	0.006	0.406	nGD
P06-3	8	24	12223	359	0.17262	0.466795	31	0.165573	0.4617	26869117	146279396	0.505308	1	0	1.31529	0.92	0.006	0.406	nGD
P06-3	9	29	13	0	-3.95469	0	5	-3.95469	NA	65603000	65635900	0.956958	0	0	1.31529	0.92	0.006	0.406	nGD
P07-1	18	79	866	13	0.365527	0.223754	56	0.365527	NA	18540100	26166500	0.612808	5	NA	3.79253	0.59	0.202	0	GD
P07-1	8	36	688	8	-0.57759	1.94791	22	-0.586901	NA	43107000	55534500	NA	2	NA	3.79253	0.59	0.202	0	GD
P07-1	5	21	51	0	-0.0665345	0	43	-0.104099	NA	140264	202400	0.479411	4	NA	3.79253	0.59	0.202	0	GD
P07-1	5	22	115	17	0.130934	3.80468	51	0.158366	3.80468	205360	481610	0.612808	4	0	3.79253	0.59	0.202	0	GD
P07-1	8	37	5707	185	-0.291948	0.193193	29	-0.274363	0.198806	55534671	124449700	0.612808	3	1	3.79253	0.59	0.202	0	GD
P07-1	15	60	693	16	-1.5257	0.345705	4	-1.5257	0.345705	20087700	25200071	0.461933	0	0	3.79253	0.59	0.202	0	GD
P07-1	9	43	4031	153	-0.225253	0.316817	35	-0.221831	0.301911	441400	37835900	0.612808	3	1	3.79253	0.59	0.202	0	GD
P07-1	6	29	9629	646	-0.201583	0.178884	34	-0.221831	0.189635	256900	52622662	0.612808	3	1	3.79253	0.59	0.202	0	GD
P07-1	3	15	790	36	-0.549809	0.900968	23	-0.529906	1.47018	52028100	53003300	0.587482	2	0	3.79253	0.59	0.202	0	GD
P07-1	5	27	8096	268	-0.752661	1.99737	14	-0.748842	2.03674	75933200	148747500	0.612808	2	0	3.79253	0.59	0.202	0	GD
P07-1	17	75	11015	274	0.0323775	0.049589	47	0.0420857	0.0527433	15897100	54969000	0.393134	5	2	3.79253	0.59	0.202	0	GD
P07-1	2	13	14940	597	-0.275441	0.204222	29	-0.274363	0.198806	133618100	242192700	0.612808	3	1	3.79253	0.59	0.202	0	GD
P07-1	6	30	6588	204	-0.263579	0.301094	30	-0.274363	0.273567	52622800	127836500	0.612808	3	1	3.79253	0.59	0.202	0	GD
P07-1	12	52	1585	37	0.0142448	0.349958	45	0.00112893	0.284285	109629500	114296587	0.549027	4	2	3.79253	0.59	0.202	0	GD
P07-1	X	99	2103	19	0.0578285	0.204573	49	0.0420857	NA	200900	30619200	0.612808	2	NA	3.79253	0.59	0.202	0	GD
P07-1	19	84	4576	191	0.000531743	0.0712108	44	0.00112893	0.0668921	30054745	43093100	0.368664	5	2	3.79253	0.59	0.202	0	GD
P07-1	3	14	8552	261	-0.673862	1.65995	17	-0.672624	1.73238	71200	52027600	0.592841	2	0	3.79253	0.59	0.202	0	GD
P07-1	13	56	4041	136	-0.00627512	0.0256327	44	0.00112893	0.0668921	52293400	115091900	0.368664	5	2	3.79253	0.59	0.202	0	GD
P07-1	12	53	538	14	0.139026	0.925825	52	0.158366	NA	114296700	118852202	0.47064	5	NA	3.79253	0.59	0.202	0	GD
P07-1	5	28	4535	151	-0.739156	1.64968	15	-0.748842	1.64968	148747565	180687212	0.603809	2	0	3.79253	0.59	0.202	0	GD
P07-1	5	26	2657	104	-0.692194	1.44302	17	-0.672624	1.73238	45696300	75932869	0.592841	2	0	3.79253	0.59	0.202	0	GD
P07-1	9	45	12583	443	0.0119043	0.0912737	44	0.00112893	0.0668921	71114200	141111500	0.368664	5	2	3.79253	0.59	0.202	0	GD
P07-1	3	19	13	1	-1.63834	7.92845	3	-1.63834	NA	197847563	197942000	0.502345	0	0	3.79253	0.59	0.202	0	GD
P07-1	3	17	8993	341	-0.158794	1.38694	40	-0.167368	1.38694	93593119	167217964	0.387766	4	0	3.79253	0.59	0.202	0	GD
P07-1	6	31	5299	174	-0.238492	0.172508	34	-0.221831	0.189635	127836700	170893496	0.612808	3	1	3.79253	0.59	0.202	0	GD
P07-1	7	32	6820	302	-0.227339	0.163153	34	-0.221831	0.189635	19900	56230800	0.612808	3	1	3.79253	0.59	0.202	0	GD
P07-1	17	72	627	18	-0.461963	0.955777	26	-0.452363	0.817166	6000	1943400	0.333635	3	0	3.79253	0.59	0.202	0	GD
P07-1	14	59	29	1	-0.499166	-0.156016	25	-0.529906	NA	106518365	107281400	NA	2	NA	3.79253	0.59	0.202	0	GD
P07-1	X	102	1311	0	-0.279144	0	33	-0.274363	NA	57620100	76763700	0.55339	2	NA	3.79253	0.59	0.202	0	GD
P07-1	16	70	352	35	-0.452555	0.837564	26	-0.452363	0.817166	82182973	84738500	0.333635	3	0	3.79253	0.59	0.202	0	GD
P07-1	X	103	5460	4	0.315774	0.431755	55	0.290544	NA	76764100	155255200	0.612808	2	NA	3.79253	0.59	0.202	0	GD
P07-1	17	77	457	18	0.261562	0.0647245	53	0.290544	0.1097	80043400	81052500	0.60398	5	2	3.79253	0.59	0.202	0	GD
P07-1	1	1	73	2	-0.955158	0.757555	13	-0.930601	NA	14500	880300	0.401854	1	0	3.79253	0.59	0.202	0	GD
P07-1	13	55	4353	147	-0.664946	1.70601	17	-0.672624	1.73238	19183800	52277900	0.592841	2	0	3.79253	0.59	0.202	0	GD
P07-1	18	78	2081	81	-0.215044	0.0391095	36	-0.221831	0.0391095	47492	18539700	0.334699	4	2	3.79253	0.59	0.202	0	GD
P07-1	18	80	4189	133	-0.516087	2.00431	23	-0.529906	1.47018	26166800	77496600	0.587482	2	0	3.79253	0.59	0.202	0	GD
P07-1	9	44	708	29	-1.08879	0.135886	7	-1.08629	0.135886	37836200	71098986	0.543237	1	0	3.79253	0.59	0.202	0	GD
P07-1	20	90	1935	23	-0.243391	1.22434	37	-0.221831	1.22434	30749000	36939007	0.612808	3	0	3.79253	0.59	0.202	0	GD
P07-1	2	12	765	38	-0.92799	0.132696	12	-0.930601	0.132696	128772310	133554400	0.371473	1	0	3.79253	0.59	0.202	0	GD
P07-1	16	67	1554	84	-0.706053	1.88423	17	-0.672624	1.73238	53738300	66503300	0.592841	2	0	3.79253	0.59	0.202	0	GD
P07-1	16	68	1611	26	-0.447682	0.719349	26	-0.452363	0.817166	66503684	69985298	0.333635	3	0	3.79253	0.59	0.202	0	GD
P07-1	16	69	2128	55	-0.548019	2.58407	24	-0.529906	2.46543	69985500	82182866	0.612808	2	0	3.79253	0.59	0.202	0	GD
P07-1	22	96	93	1	-1.44991	1.17017	5	-1.44991	NA	16054700	16957700	0.612808	1	0	3.79253	0.59	0.202	0	GD
P07-1	15	61	1144	42	-0.774833	2.40471	14	-0.748842	2.03674	25200300	33096560	0.612808	2	0	3.79253	0.59	0.202	0	GD
P07-1	1	2	3562	128	0.0166817	0.0692077	44	0.00112893	0.0668921	880466	12856100	0.368664	5	2	3.79253	0.59	0.202	0	GD
P07-1	1	3	125	4	-1.81448	0.471791	2	-1.81448	NA	12884812	13475300	0.559542	0	0	3.79253	0.59	0.202	0	GD
P07-1	1	4	7215	262	0.048459	0.0643634	47	0.0420857	0.0527433	13497592	40095800	0.393134	5	2	3.79253	0.59	0.202	0	GD
P07-1	20	91	3891	134	-0.298293	2.16294	31	-0.274363	2.16294	36940200	61485200	0.561523	3	0	3.79253	0.59	0.202	0	GD
P07-1	8	39	1294	83	-0.215828	0.167894	34	-0.221831	0.189635	131226700	144103400	0.612808	3	1	3.79253	0.59	0.202	0	GD
P07-1	18	81	65	2	-0.193448	0.4915	38	-0.221831	NA	77513611	77960571	0.354828	4	NA	3.79253	0.59	0.202	0	GD
P07-1	X	101	25	0	0.2582	0	55	0.290544	NA	57405300	57619800	0.612808	2	NA	3.79253	0.59	0.202	0	GD
P07-1	14	57	3878	145	0.033325	0.0396886	47	0.0420857	0.0527433	19069000	50094913	0.393134	5	2	3.79253	0.59	0.202	0	GD
P07-1	20	92	764	59	-0.274101	1.31325	32	-0.274363	1.31325	61485507	62959000	0.562332	3	0	3.79253	0.59	0.202	0	GD
P07-1	21	93	634	15	-1.16921	0.928692	6	-1.16921	0.928692	9419500	26734500	0.612808	1	0	3.79253	0.59	0.202	0	GD
P07-1	21	94	380	13	0.0648863	0.0142467	49	0.0420857	NA	26734700	30909600	0.612808	4	NA	3.79253	0.59	0.202	0	GD
P07-1	17	74	1612	75	-0.674669	0.742872	18	-0.672624	0.742872	7917800	15890800	0.461235	2	0	3.79253	0.59	0.202	0	GD
P07-1	3	16	2646	83	-0.68388	2.00398	17	-0.672624	1.73238	53006800	90306600	0.592841	2	0	3.79253	0.59	0.202	0	GD
P07-1	12	54	3128	80	-0.00740609	0.256317	45	0.00112893	0.284285	118852400	133810900	0.549027	4	2	3.79253	0.59	0.202	0	GD
P07-1	12	51	7	2	-3.06079	0.981255	1	-3.06079	NA	109617500	109626100	0.612808	1	0	3.79253	0.59	0.202	0	GD
P07-1	22	98	1771	102	-0.631558	1.86437	19	-0.631558	1.86437	43040800	51220900	0.612808	2	0	3.79253	0.59	0.202	0	GD
P07-1	5	24	1684	86	-0.0744414	2.99392	41	-0.104099	2.99392	1085600	31317529	0.593455	4	0	3.79253	0.59	0.202	0	GD
P07-1	15	64	9832	335	-0.585661	1.40474	20	-0.586901	1.40474	50294200	102515453	0.565336	2	0	3.79253	0.59	0.202	0	GD
P07-1	8	40	872	25	-0.10877	0.605101	42	-0.104099	0.594949	144124512	145697600	0.612808	4	1	3.79253	0.59	0.202	0	GD
P07-1	1	6	12772	408	-0.00432801	0.046909	44	0.00112893	0.0668921	40533358	149857800	0.368664	5	2	3.79253	0.59	0.202	0	GD
P07-1	20	89	3587	116	0.546136	0.123242	57	0.544281	0.123242	68300	30748000	0.612808	6	2	3.79253	0.59	0.202	0	GD
P07-1	1	5	151	9	2.30728	5.18301	60	2.30728	NA	40096053	40533300	0.612808	24	NA	3.79253	0.59	0.202	0	GD
P07-1	9	42	146	4	-1.00587	-0.187174	11	-1.00447	NA	14600	441100	0.457054	1	0	3.79253	0.59	0.202	0	GD
P07-1	X	100	2731	0	0.541711	0	58	0.544281	NA	30648500	57405100	0.612808	3	NA	3.79253	0.59	0.202	0	GD
P07-1	4	20	17870	678	-0.2881	0.26467	30	-0.274363	0.273567	53200	190947451	0.612808	3	1	3.79253	0.59	0.202	0	GD
P07-1	10	48	11808	480	-0.662455	1.76793	17	-0.672624	1.73238	55600100	135440400	0.592841	2	0	3.79253	0.59	0.202	0	GD
P07-1	11	49	23427	820	-0.258357	0.196559	29	-0.274363	0.198806	87000	134336800	0.612808	3	1	3.79253	0.59	0.202	0	GD
P07-1	12	50	17641	564	-0.171913	0.390286	39	-0.167368	0.390286	73700	109617100	0.612808	3	1	3.79253	0.59	0.202	0	GD
P07-1	22	97	7123	283	-0.273694	0.272639	30	-0.274363	0.273567	17038500	43040600	0.612808	3	1	3.79253	0.59	0.202	0	GD
P07-1	15	63	421	25	-0.48044	2.86834	24	-0.529906	2.46543	48543900	50289000	0.612808	2	0	3.79253	0.59	0.202	0	GD
P07-1	1	7	7287	232	0.276503	0.183937	54	0.290544	0.169159	149858100	176175800	0.612808	5	2	3.79253	0.59	0.202	0	GD
P07-1	1	8	11259	460	-0.235434	0.220218	34	-0.221831	0.189635	176176200	249212760	0.612808	3	1	3.79253	0.59	0.202	0	GD
P07-1	5	23	246	15	-0.416314	0.453054	28	-0.404621	0.165407	482186	1085254	0.486631	3	1	3.79253	0.59	0.202	0	GD
P07-1	2	9	10735	375	-0.223272	0.243066	34	-0.221831	0.189635	41647	87016891	0.612808	3	1	3.79253	0.59	0.202	0	GD
P07-1	2	10	1482	52	-0.735278	0.404883	16	-0.748842	0.404883	87017000	98173800	0.316164	2	0	3.79253	0.59	0.202	0	GD
P07-1	5	25	2074	81	0.606578	5.16052	59	0.606578	5.16052	31317738	45696100	0.612808	6	0	3.79253	0.59	0.202	0	GD
P07-1	19	86	4013	154	0.0489245	0.0465401	47	0.0420857	0.0527433	43864400	51298322	0.393134	5	2	3.79253	0.59	0.202	0	GD
P07-1	19	87	1830	110	-0.389895	0.113732	28	-0.404621	0.165407	51298600	55495300	0.486631	3	1	3.79253	0.59	0.202	0	GD
P07-1	19	88	1842	94	-0.0312422	0.0726649	44	0.00112893	0.0668921	55496500	59084100	0.368664	5	2	3.79253	0.59	0.202	0	GD
P07-1	8	38	527	25	-0.123282	0.581395	42	-0.104099	0.594949	124453543	131200400	0.612808	4	1	3.79253	0.59	0.202	0	GD
P07-1	15	62	3772	115	-0.525473	1.28826	23	-0.529906	1.47018	33149300	48542000	0.587482	2	0	3.79253	0.59	0.202	0	GD
P07-1	16	71	1387	65	-0.516374	2.26391	24	-0.529906	2.46543	84766970	90238100	0.612808	2	0	3.79253	0.59	0.202	0	GD
P07-1	17	73	2915	128	-0.408112	2.26473	27	-0.404621	2.26473	1943800	7917383	0.612808	3	0	3.79253	0.59	0.202	0	GD
P07-1	21	95	3736	187	-0.493079	1.6319	23	-0.529906	1.47018	30909800	48084177	0.587482	2	0	3.79253	0.59	0.202	0	GD
P07-1	7	34	13424	463	-0.20526	0.169184	34	-0.221831	0.189635	65082100	158937357	0.612808	3	1	3.79253	0.59	0.202	0	GD
P07-1	8	35	5467	200	-0.233119	0.290915	35	-0.221831	0.301911	116700	43054700	0.612808	3	1	3.79253	0.59	0.202	0	GD
P07-1	19	83	704	17	-1.00051	0.142492	10	-1.00447	0.160137	19825400	30021254	0.450052	1	0	3.79253	0.59	0.202	0	GD
P07-1	19	82	10020	491	0.0312005	0.0542719	47	0.0420857	0.0527433	110600	19825200	0.393134	5	2	3.79253	0.59	0.202	0	GD
P07-1	19	85	231	7	-1.08064	0.218858	8	-1.08629	NA	43093400	43860192	0.534985	1	0	3.79253	0.59	0.202	0	GD
P07-1	16	66	1050	28	0.165951	0.312976	50	0.158366	0.312976	46386500	53738000	0.612808	4	2	3.79253	0.59	0.202	0	GD
P07-1	17	76	7053	271	0.267976	0.155897	54	0.290544	0.169159	54969400	80043300	0.612808	5	2	3.79253	0.59	0.202	0	GD
P07-1	8	41	227	11	-0.00157965	0.159603	46	0.00112893	NA	145697941	146279300	0.547542	4	NA	3.79253	0.59	0.202	0	GD
P07-1	10	46	3963	163	-0.591593	1.8411	21	-0.586901	1.8411	92981	35103800	0.610531	2	0	3.79253	0.59	0.202	0	GD
P07-1	10	47	2059	82	-1.00781	1.17689	9	-1.00447	1.17689	35104000	55591313	0.612808	1	0	3.79253	0.59	0.202	0	GD
P07-1	2	11	3681	95	-0.399665	0.207698	28	-0.404621	0.165407	98175198	128770700	0.486631	3	1	3.79253	0.59	0.202	0	GD
P07-1	14	58	9163	326	0.298968	0.11235	53	0.290544	0.1097	50100017	106518100	0.60398	5	2	3.79253	0.59	0.202	0	GD
P07-1	7	33	535	20	-0.997792	0.171297	10	-1.00447	0.160137	56231200	64990400	0.450052	1	0	3.79253	0.59	0.202	0	GD
P07-1	3	18	4222	175	0.0640126	1.93135	48	0.0420857	1.93135	167218100	197847119	0.612808	4	1	3.79253	0.59	0.202	0	GD
P07-1	16	65	9009	315	-0.547326	1.3239	23	-0.529906	1.47018	66800	35037400	0.587482	2	0	3.79253	0.59	0.202	0	GD
P07-2	17	52	17756	565	0.111503	0.0160467	44	0.111503	0.0160467	15641244	81052500	0.775532	4	2	3.79177	0.79	0.21	0	GD
P07-2	9	31	2467	101	-0.038551	0.11514	40	-0.0449518	0.108493	135205500	141030100	0.468004	5	2	3.79177	0.79	0.21	0	GD
P07-2	16	49	967	28	0.179161	0.585972	45	0.185414	0.479481	46638100	53859900	0.775532	4	1	3.79177	0.79	0.21	0	GD
P07-2	21	65	368	14	-0.0814052	0.0719337	38	-0.0903107	NA	26961086	30971183	0.585106	4	NA	3.79177	0.79	0.21	0	GD
P07-2	11	36	22435	817	0.0655937	0.0219276	42	0.0613859	0.0197818	86900	134337000	0.76683	4	2	3.79177	0.79	0.21	0	GD
P07-2	3	9	11361	378	-0.773335	4.27651	15	-0.761106	4.30764	71200	93768500	0.775289	2	0	3.79177	0.79	0.21	0	GD
P07-2	19	57	9635	489	-0.0206088	0.108698	40	-0.0449518	0.108493	110700	19779706	0.468004	5	2	3.79177	0.79	0.21	0	GD
P07-2	18	56	3923	133	-0.863133	4.00005	13	-0.884571	3.93711	26166700	77960500	0.762442	2	0	3.79177	0.79	0.21	0	GD
P07-2	20	63	6265	215	-0.23671	5.99291	34	-0.218612	6.131	30747679	62959000	0.775532	3	0	3.79177	0.79	0.21	0	GD
P07-2	17	51	4792	218	-0.669673	4.45743	17	-0.696623	4.37172	5994	15641000	0.775532	2	0	3.79177	0.79	0.21	0	GD
P07-2	20	62	3461	116	0.799595	0.111451	51	0.799595	0.111451	68400	30746400	0.775532	7	3	3.79177	0.79	0.21	0	GD
P07-2	5	16	1630	89	-0.336256	6.20843	27	-0.359924	6.20843	1063998	31424700	0.775532	3	0	3.79177	0.79	0.21	0	GD
P07-2	14	42	36	5	0.645999	0.0440382	50	0.645999	NA	50044500	50092800	0.775532	6	NA	3.79177	0.79	0.21	0	GD
P07-2	14	43	8796	325	0.404197	0.21452	47	0.404949	0.21452	50094700	106478556	0.775532	5	2	3.79177	0.79	0.21	0	GD
P07-2	X	72	2951	0	-0.0984786	0	38	-0.0903107	NA	47107500	76812800	0.585106	2	NA	3.79177	0.79	0.21	0	GD
P07-2	9	26	3897	156	-0.520224	0.103191	21	-0.506692	0.0576331	14800	38068300	0.387426	3	1	3.79177	0.79	0.21	0	GD
P07-2	3	10	6739	262	-0.209142	6.29816	34	-0.218612	6.131	93769700	145804800	0.775532	3	0	3.79177	0.79	0.21	0	GD
P07-2	5	15	364	30	-0.303768	2.22118	30	-0.28062	2.22118	140300	1060700	0.760397	3	0	3.79177	0.79	0.21	0	GD
P07-2	18	53	52	1	-0.941057	0.153809	12	-0.941057	NA	47437	216300	NA	2	NA	3.79177	0.79	0.21	0	GD
P07-2	15	45	712	20	-1.61944	1.71822	3	-1.61944	1.71822	20084100	25971400	0.775532	1	0	3.79177	0.79	0.21	0	GD
P07-2	9	29	2978	117	-0.13042	0.0926189	35	-0.145503	0.120321	101017420	124622502	0.273692	6	2	3.79177	0.79	0.21	0	GD
P07-2	1	7	10521	457	-0.561673	0.0704176	19	-0.568552	0.0704176	176411900	249212200	0.307199	3	1	3.79177	0.79	0.21	0	GD
P07-2	14	40	3639	137	0.0388005	0.0166392	42	0.0613859	0.0197818	19069000	47871600	0.76683	4	2	3.79177	0.79	0.21	0	GD
P07-2	21	66	3497	186	-0.589892	4.66989	20	-0.568552	4.70868	31015000	48084100	0.775532	2	0	3.79177	0.79	0.21	0	GD
P07-2	22	67	81	1	-1.36734	0.134003	5	-1.36734	NA	16054700	16955000	0.686186	1	0	3.79177	0.79	0.21	0	GD
P07-2	10	33	3640	163	-0.902631	3.87946	13	-0.884571	3.93711	93257	34806000	0.762442	2	0	3.79177	0.79	0.21	0	GD
P07-2	X	71	628	0	1.45742	0	52	1.45742	NA	39911400	47107100	0.775532	6	NA	3.79177	0.79	0.21	0	GD
P07-2	9	27	585	24	-1.24039	0.265954	8	-1.26497	0.265954	38068532	70958900	0.565332	1	0	3.79177	0.79	0.21	0	GD
P07-2	X	73	5356	4	0.445513	1.20837	49	0.445513	NA	76813100	154754255	0.65398	3	NA	3.79177	0.79	0.21	0	GD
P07-2	10	34	1860	81	-1.275	2.79044	7	-1.26497	2.79044	34806200	55566300	0.775532	1	0	3.79177	0.79	0.21	0	GD
P07-2	14	44	27	1	-0.481958	-0.0504781	23	-0.506692	NA	106517800	107281400	0.142318	5	NA	3.79177	0.79	0.21	0	GD
P07-2	12	37	21560	695	-0.284714	0.320069	28	-0.28062	0.32061	73900	133810935	0.775532	3	1	3.79177	0.79	0.21	0	GD
P07-2	18	54	1920	80	-0.0862724	0.107589	37	-0.0903107	0.118566	216600	18531500	0.599319	4	2	3.79177	0.79	0.21	0	GD
P07-2	18	55	833	13	0.422784	0.530508	48	0.404949	NA	18533637	26166600	0.635942	6	NA	3.79177	0.79	0.21	0	GD
P07-2	15	46	13979	508	-0.751077	4.32931	15	-0.761106	4.30764	25972400	102251993	0.775289	2	0	3.79177	0.79	0.21	0	GD
P07-2	15	47	53	1	-1.30969	0.194933	6	-1.31338	NA	102252400	102515453	0.638412	1	0	3.79177	0.79	0.21	0	GD
P07-2	9	32	18	0	-1.26564	0	9	-1.26497	NA	141031400	141111600	0.590226	1	0	3.79177	0.79	0.21	0	GD
P07-2	19	61	1833	103	-0.0809287	0.123859	37	-0.0903107	0.118566	55377813	59084100	0.599319	4	2	3.79177	0.79	0.21	0	GD
P07-2	2	8	29750	1149	-0.363627	0.321474	25	-0.359924	0.321474	41602	242192881	0.775532	3	1	3.79177	0.79	0.21	0	GD
P07-2	3	13	15	3	-2.856	3.46751	2	-2.856	NA	197837300	197942000	0.765915	0	0	3.79177	0.79	0.21	0	GD
P07-2	4	14	16685	677	-0.459222	0.20782	24	-0.459222	0.20782	53100	190947451	0.535819	3	1	3.79177	0.79	0.21	0	GD
P07-2	5	17	1994	83	0.364898	8.19942	46	0.364898	8.19942	31429600	49707136	0.775532	5	0	3.79177	0.79	0.21	0	GD
P07-2	5	18	14243	517	-0.879322	4.06078	13	-0.884571	3.93711	49707300	180687212	0.762442	2	0	3.79177	0.79	0.21	0	GD
P07-2	10	35	11008	478	-0.891568	3.81484	13	-0.884571	3.93711	55566600	135440400	0.762442	2	0	3.79177	0.79	0.21	0	GD
P07-2	19	58	653	18	-0.980198	0.167613	10	-0.985678	0.167613	19779900	30017700	0.335955	1	0	3.79177	0.79	0.21	0	GD
P07-2	21	64	556	15	-1.41847	1.78392	4	-1.41847	1.78392	9419200	26960200	0.756266	1	0	3.79177	0.79	0.21	0	GD
P07-2	1	2	151	9	3.64199	15.1214	53	3.64199	NA	40096053	40533300	0.775532	54	NA	3.79177	0.79	0.21	0	GD
P07-2	6	19	20322	1016	-0.2818	0.333602	28	-0.28062	0.32061	257000	170893682	0.775532	3	1	3.79177	0.79	0.21	0	GD
P07-2	7	20	19773	784	-0.0507356	0.0244939	39	-0.0449518	0.0244939	19700	158937532	0.318112	6	3	3.79177	0.79	0.21	0	GD
P07-2	8	21	25	0	-0.250994	0	31	-0.28062	NA	116500	412944	0.414097	4	NA	3.79177	0.79	0.21	0	GD
P07-2	16	50	6602	264	-0.700036	4.31896	17	-0.696623	4.37172	53860100	90238095	0.775532	2	0	3.79177	0.79	0.21	0	GD
P07-2	3	12	1454	68	-0.17328	6.2945	36	-0.145503	6.2945	186978800	197804058	0.775532	3	0	3.79177	0.79	0.21	0	GD
P07-2	22	68	6833	281	-0.212763	0.441864	33	-0.218612	0.441864	16957500	43036200	0.775532	3	1	3.79177	0.79	0.21	0	GD
P07-2	13	39	3831	137	0.0478842	0.00777847	42	0.0613859	0.0197818	52277693	115091800	0.76683	4	2	3.79177	0.79	0.21	0	GD
P07-2	1	5	259	4	-1.31708	-0.0462297	6	-1.31338	NA	147736900	149858400	0.638412	1	0	3.79177	0.79	0.21	0	GD
P07-2	8	24	1464	39	-0.77759	-0.0203675	16	-0.761106	-0.0203675	55537900	73951100	1	2	1	3.79177	0.79	0.21	0	GD
P07-2	X	74	52	0	-0.630051	0	18	-0.630051	NA	154774700	155255200	1	1	NA	3.79177	0.79	0.21	0	GD
P07-2	X	70	2494	19	-0.261224	-0.0270921	31	-0.28062	NA	200879	39647400	0.414097	2	NA	3.79177	0.79	0.21	0	GD
P07-2	13	38	4057	146	-0.804448	4.16975	14	-0.804448	4.16975	19183800	52249500	0.770112	2	0	3.79177	0.79	0.21	0	GD
P07-2	8	22	5097	199	-0.347947	0.0229418	26	-0.359924	0.0229418	413193	43054553	0.331598	4	2	3.79177	0.79	0.21	0	GD
P07-2	19	59	8884	384	-0.0583136	0.106532	40	-0.0449518	0.108493	30018100	52376207	0.468004	5	2	3.79177	0.79	0.21	0	GD
P07-2	19	60	1245	67	-0.509402	0.172695	22	-0.506692	0.172695	52376448	55377500	0.554578	3	1	3.79177	0.79	0.21	0	GD
P07-2	8	23	632	7	-0.98769	2.73231	11	-0.985678	NA	43054800	55537500	NA	2	NA	3.79177	0.79	0.21	0	GD
P07-2	3	11	4294	182	0.0713804	7.70362	43	0.0613859	7.70362	145806500	186978585	0.775532	4	0	3.79177	0.79	0.21	0	GD
P07-2	16	48	8498	312	-0.709472	4.35161	17	-0.696623	4.37172	67000	46637800	0.775532	2	0	3.79177	0.79	0.21	0	GD
P07-2	9	28	3526	117	-0.489474	0.00182338	21	-0.506692	0.0576331	70972109	101014300	0.387426	3	1	3.79177	0.79	0.21	0	GD
P07-2	8	25	6659	290	-0.265113	0.276641	28	-0.28062	0.32061	73951400	146279300	0.775532	3	1	3.79177	0.79	0.21	0	GD
P07-2	9	30	2913	109	-0.296247	0.0199096	29	-0.28062	0.0199096	124622800	135205292	0.253455	5	2	3.79177	0.79	0.21	0	GD
P07-2	1	4	470	22	-0.0483723	0.430428	41	-0.0449518	0.430428	145440040	147735500	0.638906	4	1	3.79177	0.79	0.21	0	GD
P07-2	1	3	11282	380	-0.211059	0.146058	32	-0.218612	0.146058	40533358	145439500	0.775532	3	1	3.79177	0.79	0.21	0	GD
P07-2	1	1	10421	394	-0.145192	0.129812	35	-0.145503	0.120321	14500	40095800	0.273692	6	2	3.79177	0.79	0.21	0	GD
P07-2	22	69	1705	102	-0.565362	4.78834	20	-0.568552	4.70868	43036400	51220800	0.775532	2	0	3.79177	0.79	0.21	0	GD
P07-2	14	41	13	1	-3.31619	-0.161532	1	-3.31619	NA	48089700	49840800	0.775532	0	0	3.79177	0.79	0.21	0	GD
P07-2	1	6	6970	231	0.185421	0.473991	45	0.185414	0.479481	149858500	176411600	0.775532	4	1	3.79177	0.79	0.21	0	GD
P07-3	6	32	124	4	-1.2545	2.20627	8	-1.2545	NA	107908500	108882915	0.686837	1	0	3.31521	0.82	0.298	0	GD
P07-3	16	73	183	14	0.506517	0.0821342	53	0.47988	NA	53260200	53738000	0.793075	5	NA	3.31521	0.82	0.298	0	GD
P07-3	7	38	7593	293	0.178719	0.0046698	44	0.169845	0.00801055	102312200	158937400	0.763373	4	2	3.31521	0.82	0.298	0	GD
P07-3	2	13	9863	351	-0.15903	0.369304	36	-0.146483	0.347564	41647	78103600	0.830568	3	1	3.31521	0.82	0.298	0	GD
P07-3	5	26	1708	89	-0.744737	4.93789	14	-0.745123	4.93789	1063998	31401800	0.805429	2	0	3.31521	0.82	0.298	0	GD
P07-3	9	46	15	3	-1.65051	-0.0131373	7	-1.65051	NA	14600	121500	0.861453	1	0	3.31521	0.82	0.298	0	GD
P07-3	22	91	7177	283	-0.216821	0.354017	33	-0.199099	0.326711	16920100	43045295	0.788251	3	1	3.31521	0.82	0.298	0	GD
P07-3	X	98	51	0	-0.273203	0	32	-0.255967	NA	154775000	155255247	0.592491	2	NA	3.31521	0.82	0.298	0	GD
P07-3	13	58	4376	146	-0.645627	4.73668	19	-0.647542	4.80063	19183800	52249500	0.796003	2	0	3.31521	0.82	0.298	0	GD
P07-3	15	63	292	6	-1.78229	0.284185	6	-1.78229	NA	20084100	22707500	0.861453	1	0	3.31521	0.82	0.298	0	GD
P07-3	6	30	5	1	-2.59926	-0.256566	4	-2.59926	NA	105627200	105726500	0.741493	0	0	3.31521	0.82	0.298	0	GD
P07-3	2	15	14640	587	-0.255501	0.273722	30	-0.255967	0.283594	136467000	242192700	0.705639	3	1	3.31521	0.82	0.298	0	GD
P07-3	4	23	15995	577	-0.248101	0.498417	31	-0.255967	0.499324	7640200	190947451	0.861453	3	1	3.31521	0.82	0.298	0	GD
P07-3	22	92	1771	103	-0.589593	4.93291	21	-0.599164	4.79505	43088700	51220900	0.794754	2	0	3.31521	0.82	0.298	0	GD
P07-3	X	93	2551	19	-0.458071	0.0382259	28	-0.432227	NA	200879	39647400	1	1	NA	3.31521	0.82	0.298	0	GD
P07-3	3	17	6098	226	-0.0755912	7.03837	38	-0.069059	7.03837	89480500	136171100	0.861453	3	0	3.31521	0.82	0.298	0	GD
P07-3	3	16	12006	381	-0.656639	4.79149	19	-0.647542	4.80063	71200	89480265	0.796003	2	0	3.31521	0.82	0.298	0	GD
P07-3	21	89	3690	186	-0.642753	5.03586	19	-0.647542	4.80063	31247100	48084177	0.796003	2	0	3.31521	0.82	0.298	0	GD
P07-3	22	90	93	1	-1.11748	1.0079	10	-1.11234	NA	16054600	16919108	0.553725	1	0	3.31521	0.82	0.298	0	GD
P07-3	14	61	9274	337	0.479379	0.140565	52	0.47988	0.140565	47389300	106780634	0.789281	5	2	3.31521	0.82	0.298	0	GD
P07-3	16	70	8254	262	-0.664096	4.65371	19	-0.647542	4.80063	1292165	46706100	0.796003	2	0	3.31521	0.82	0.298	0	GD
P07-3	1	12	11208	459	-0.635336	0.0141931	18	-0.647542	0.0147676	176238300	249212760	1	2	1	3.31521	0.82	0.298	0	GD
P07-3	7	35	2564	77	-0.149498	0.0225911	37	-0.146483	0.0225911	48034200	75143800	0.274865	5	2	3.31521	0.82	0.298	0	GD
P07-3	1	8	8830	302	-0.149452	0.351883	36	-0.146483	0.347564	40526000	108766400	0.830568	3	1	3.31521	0.82	0.298	0	GD
P07-3	1	9	4	1	-3.99377	-1.18519	1	-3.96587	NA	108769100	108771500	0.861453	0	0	3.31521	0.82	0.298	0	GD
P07-3	17	76	18588	565	0.213357	0.00369354	46	0.213674	0.00464822	15619400	81052453	0.820992	4	2	3.31521	0.82	0.298	0	GD
P07-3	15	67	45	1	-1.1105	0.855128	10	-1.11234	NA	102285000	102515453	0.553725	1	0	3.31521	0.82	0.298	0	GD
P07-3	14	60	3807	135	0.162355	0.00551435	44	0.169845	0.00801055	19069000	47351500	0.763373	4	2	3.31521	0.82	0.298	0	GD
P07-3	1	5	70	3	2.01026	3.27287	58	2.01026	NA	13882200	14630100	0.861453	14	NA	3.31521	0.82	0.298	0	GD
P07-3	14	62	25	0	0.258982	0	49	0.260921	NA	106780728	107281400	0.861453	4	NA	3.31521	0.82	0.298	0	GD
P07-3	X	95	1693	0	0.368771	0	51	0.368771	NA	47104600	57936452	0.861453	2	NA	3.31521	0.82	0.298	0	GD
P07-3	16	68	785	50	-0.678623	5.2754	16	-0.690911	4.85698	66800	1278600	0.802081	2	0	3.31521	0.82	0.298	0	GD
P07-3	1	7	146	9	3.79643	16.1701	59	3.79643	NA	40096053	40525800	0.861453	50	NA	3.31521	0.82	0.298	0	GD
P07-3	X	97	5412	4	0.313603	1.12052	50	0.313603	NA	76709736	154774900	0.861453	2	NA	3.31521	0.82	0.298	0	GD
P07-3	6	31	217	17	0.0325485	0.377941	41	0.0207373	0.566758	105729600	107908300	0.589783	4	1	3.31521	0.82	0.298	0	GD
P07-3	6	33	7325	224	-0.144156	0.350593	36	-0.146483	0.347564	108883000	170893496	0.830568	3	1	3.31521	0.82	0.298	0	GD
P07-3	7	34	6079	276	0.180075	0.00366574	44	0.169845	0.00801055	19900	48033993	0.763373	4	2	3.31521	0.82	0.298	0	GD
P07-3	5	28	15379	525	-0.690216	5.00202	16	-0.690911	4.85698	45645800	180687212	0.802081	2	0	3.31521	0.82	0.298	0	GD
P07-3	1	10	3131	79	-0.24327	0.36712	30	-0.255967	0.283594	108771799	145415100	0.705639	3	1	3.31521	0.82	0.298	0	GD
P07-3	18	77	2105	81	0.131808	0.0341894	44	0.169845	0.00801055	47524	18531500	0.763373	4	2	3.31521	0.82	0.298	0	GD
P07-3	5	24	164	17	-0.601616	4.40359	21	-0.599164	4.79505	140403	481610	0.794754	2	0	3.31521	0.82	0.298	0	GD
P07-3	5	25	207	14	-0.763251	0.434681	15	-0.745123	NA	482186	1060700	NA	2	NA	3.31521	0.82	0.298	0	GD
P07-3	15	64	4406	139	-0.716774	4.755	16	-0.690911	4.85698	22709200	43784800	0.802081	2	0	3.31521	0.82	0.298	0	GD
P07-3	15	65	2613	112	-0.613207	5.68728	22	-0.599164	5.68728	43785200	57743603	0.830453	2	0	3.31521	0.82	0.298	0	GD
P07-3	X	96	1292	0	-0.539259	0	26	-0.536064	NA	57936800	76642600	1	1	NA	3.31521	0.82	0.298	0	GD
P07-3	13	59	4065	137	0.234676	0.00870352	46	0.213674	0.00464822	52277693	115091726	0.820992	4	2	3.31521	0.82	0.298	0	GD
P07-3	2	14	7181	219	-0.425462	0.260155	27	-0.432227	0.260155	78103800	136438000	0.332829	3	0	3.31521	0.82	0.298	0	GD
P07-3	8	45	6799	280	-0.144426	0.338929	36	-0.146483	0.347564	77761828	146279349	0.830568	3	1	3.31521	0.82	0.298	0	GD
P07-3	3	19	867	30	0.0727805	6.45324	42	0.0659681	6.45324	194408700	197723100	0.787041	4	0	3.31521	0.82	0.298	0	GD
P07-3	16	72	592	13	0.79833	1.11905	55	0.79833	NA	47730400	53256494	0.861453	6	NA	3.31521	0.82	0.298	0	GD
P07-3	9	48	231	13	-0.0800561	0.311137	40	-0.069059	NA	36671108	38068532	0.861453	3	NA	3.31521	0.82	0.298	0	GD
P07-3	16	74	7014	265	-0.632331	4.80533	19	-0.647542	4.80063	53738300	90238095	0.796003	2	0	3.31521	0.82	0.298	0	GD
P07-3	17	75	5086	218	-0.648639	4.6383	19	-0.647542	4.80063	5978	15619200	0.796003	2	0	3.31521	0.82	0.298	0	GD
P07-3	19	83	1962	120	-0.277896	0.501984	31	-0.255967	0.499324	51018300	55502200	0.861453	3	1	3.31521	0.82	0.298	0	GD
P07-3	10	53	3327	146	-0.636551	4.86768	19	-0.647542	4.80063	54069400	81457400	0.796003	2	0	3.31521	0.82	0.298	0	GD
P07-3	21	87	630	15	-1.11008	2.67754	9	-1.11234	2.67754	9419200	25518600	0.836852	1	0	3.31521	0.82	0.298	0	GD
P07-3	1	1	47	1	-0.712115	0.232064	17	-0.690911	NA	14500	798000	NA	2	NA	3.31521	0.82	0.298	0	GD
P07-3	1	2	3695	131	-0.269007	0.329672	30	-0.255967	0.283594	808631	13414082	0.705639	3	1	3.31521	0.82	0.298	0	GD
P07-3	8	39	381	23	-0.178259	0.268387	33	-0.199099	0.326711	116500	3566056	0.788251	3	1	3.31521	0.82	0.298	0	GD
P07-3	8	41	4081	147	-0.283458	0.227767	30	-0.255967	0.283594	15517000	43047500	0.705639	3	1	3.31521	0.82	0.298	0	GD
P07-3	4	21	1921	100	-0.308328	0.507168	29	-0.308328	0.507168	53100	7436486	0.265067	4	0	3.31521	0.82	0.298	0	GD
P07-3	4	22	7	1	-2.94056	-0.128816	3	-2.94056	NA	7436701	7639900	0.795951	0	0	3.31521	0.82	0.298	0	GD
P07-3	8	42	22	0	-0.470836	0	28	-0.432227	NA	43047700	43147700	NA	2	NA	3.31521	0.82	0.298	0	GD
P07-3	10	52	1944	72	-0.99011	3.52257	11	-0.99011	3.52257	36033100	54053800	0.777129	2	0	3.31521	0.82	0.298	0	GD
P07-3	7	36	4581	140	0.189967	0.00832513	44	0.169845	0.00801055	75144100	102114998	0.763373	4	2	3.31521	0.82	0.298	0	GD
P07-3	7	37	77	0	-2.21173	0	5	-2.21173	NA	102115200	102311700	0.861453	1	0	3.31521	0.82	0.298	0	GD
P07-3	10	54	11	1	-3.94953	-0.377133	1	-3.96587	NA	81457700	81472000	0.861453	0	0	3.31521	0.82	0.298	0	GD
P07-3	10	55	8594	337	-0.694231	4.72114	16	-0.690911	4.85698	81472500	135440400	0.802081	2	0	3.31521	0.82	0.298	0	GD
P07-3	11	56	23537	820	0.163487	0.0085562	44	0.169845	0.00801055	87000	134337100	0.763373	4	2	3.31521	0.82	0.298	0	GD
P07-3	12	57	22931	697	-0.143063	0.364063	36	-0.146483	0.347564	73900	133810935	0.830568	3	1	3.31521	0.82	0.298	0	GD
P07-3	16	71	202	1	0.460846	-0.0100396	53	0.47988	NA	46706300	47727600	0.793075	5	NA	3.31521	0.82	0.298	0	GD
P07-3	21	88	421	14	0.0527797	0.0105362	43	0.0659681	NA	25783800	31066200	0.624868	4	NA	3.31521	0.82	0.298	0	GD
P07-3	3	20	35	5	-0.222525	4.28231	35	-0.199099	NA	197723300	197942200	0.685178	3	NA	3.31521	0.82	0.298	0	GD
P07-3	3	18	6304	256	0.260926	8.3731	48	0.260921	8.3731	136183800	194408300	0.861453	4	0	3.31521	0.82	0.298	0	GD
P07-3	19	84	1832	94	-0.0555308	0.599565	39	-0.069059	0.599565	55505686	59084100	0.58208	4	1	3.31521	0.82	0.298	0	GD
P07-3	20	85	3596	116	1.05752	0.287149	56	1.05752	0.287149	68400	30753270	0.861453	7	3	3.31521	0.82	0.298	0	GD
P07-3	9	47	3946	143	-0.633661	0.0163906	18	-0.647542	0.0147676	121700	36670900	1	2	1	3.31521	0.82	0.298	0	GD
P07-3	9	49	712	29	-0.869996	0.20468	12	-0.871539	0.20468	38068700	71366800	0.385806	1	0	3.31521	0.82	0.298	0	GD
P07-3	9	50	12516	441	-0.196753	0.305612	33	-0.199099	0.326711	71395138	141111500	0.788251	3	1	3.31521	0.82	0.298	0	GD
P07-3	1	4	25	2	-0.659426	-0.0747968	20	-0.647542	NA	13497592	13840100	NA	2	NA	3.31521	0.82	0.298	0	GD
P07-3	18	78	861	13	0.690047	0.578284	54	0.690047	NA	18533703	25727668	0.763643	6	NA	3.31521	0.82	0.298	0	GD
P07-3	18	79	4282	135	-0.665723	5.14093	19	-0.647542	4.80063	25736200	77960500	0.796003	2	0	3.31521	0.82	0.298	0	GD
P07-3	15	66	8510	274	-0.68297	4.75136	16	-0.690911	4.85698	57743900	102284700	0.802081	2	0	3.31521	0.82	0.298	0	GD
P07-3	5	27	2060	80	0.161463	8.09697	45	0.169845	8.09697	31405800	45645600	0.805383	4	0	3.31521	0.82	0.298	0	GD
P07-3	8	40	989	30	-0.527649	0.145956	25	-0.536064	0.145956	3600600	15508400	0.173309	3	0	3.31521	0.82	0.298	0	GD
P07-3	8	44	1843	49	-0.574963	0.0779469	23	-0.599164	0.0779469	55534700	77761500	1	2	1	3.31521	0.82	0.298	0	GD
P07-3	X	94	623	0	1.44671	0	57	1.44671	NA	39911300	47104200	0.861453	5	NA	3.31521	0.82	0.298	0	GD
P07-3	6	29	13881	777	-0.1434	0.326713	36	-0.146483	0.347564	257000	105626800	0.830568	3	1	3.31521	0.82	0.298	0	GD
P07-3	19	82	8662	342	0.0111012	0.568682	41	0.0207373	0.566758	30097188	51017900	0.589783	4	1	3.31521	0.82	0.298	0	GD
P07-3	20	86	6598	216	-0.201994	6.46937	34	-0.199099	6.46937	30784200	62959131	0.801311	3	0	3.31521	0.82	0.298	0	GD
P07-3	8	43	682	8	-0.878261	4.10535	13	-0.871539	NA	43148100	55534400	NA	2	NA	3.31521	0.82	0.298	0	GD
P07-3	19	81	714	17	-0.594875	0.649936	24	-0.599164	0.649936	19825400	30055000	0.382592	2	0	3.31521	0.82	0.298	0	GD
P07-3	19	80	10008	491	0.030157	0.572136	41	0.0207373	0.566758	110700	19825258	0.589783	4	1	3.31521	0.82	0.298	0	GD
P07-3	1	6	7108	257	-0.183065	0.339016	33	-0.199099	0.326711	14630600	40095800	0.788251	3	1	3.31521	0.82	0.298	0	GD
P07-3	1	11	8065	258	0.202329	0.906069	47	0.213674	0.906069	145415400	176238000	0.80234	4	1	3.31521	0.82	0.298	0	GD
P07-3	10	51	4078	169	-0.613469	4.7574	21	-0.599164	4.79505	93100	35986500	0.794754	2	0	3.31521	0.82	0.298	0	GD
P07-3	1	3	8	2	-3.51222	0.153662	2	-3.51222	NA	13414300	13475300	0.861453	0	0	3.31521	0.82	0.298	0	GD
P07-3	16	69	9	2	-3.9822	-0.448352	1	-3.96587	NA	1278900	1292021	0.861453	0	0	3.31521	0.82	0.298	0	GD
P08-1	4	18	1390	62	-1.04131	16.2889	13	-1.01968	16.2889	63958100	74804700	0.95349	2	0	4.15517	0.93	0.258	0.0019	GD
P08-1	12	61	1566	50	-0.976016	10.2863	14	-0.95863	11.7066	9633258	19706700	0.95349	2	0	4.15517	0.93	0.258	0.0019	GD
P08-1	14	66	14407	469	-0.0432924	0.00078503	36	-0.0464875	0.0046836	19069000	107281400	0.95349	4	2	4.15517	0.93	0.258	0.0019	GD
P08-1	2	15	6296	218	-0.502079	0.477291	25	-0.504748	0.463088	208426100	242192881	0.95349	3	1	4.15517	0.93	0.258	0.0019	GD
P08-1	20	89	11419	379	0.133351	0.0647472	40	0.141851	0.0631753	68300	62959100	0.824401	5	2	4.15517	0.93	0.258	0.0019	GD
P08-1	9	49	2469	70	-1.05554	8.12615	12	-1.01968	13.107	47021700	89916600	0.95349	2	0	4.15517	0.93	0.258	0.0019	GD
P08-1	1	7	341	6	-0.185741	0.13864	33	-0.192975	NA	147706600	149857700	0.782546	4	NA	4.15517	0.93	0.258	0.0019	GD
P08-1	2	10	914	18	-0.811705	0.522134	17	-0.797519	0.561561	87131300	96779400	0.329084	3	0	4.15517	0.93	0.258	0.0019	GD
P08-1	12	60	733	28	-1.244	9.07893	10	-1.21962	7.15694	7638020	9596059	0.943001	2	0	4.15517	0.93	0.258	0.0019	GD
P08-1	9	46	10	2	-0.618752	0.665614	23	-0.618685	NA	13100	17800	0.64094	3	NA	4.15517	0.93	0.258	0.0019	GD
P08-1	12	58	11	0	-0.271477	0	31	-0.295736	NA	73800	89100	0.95349	3	NA	4.15517	0.93	0.258	0.0019	GD
P08-1	12	59	2281	94	-1.01892	14.6961	12	-1.01968	13.107	89700	7637795	0.95349	2	0	4.15517	0.93	0.258	0.0019	GD
P08-1	4	17	7099	282	-0.0535258	0.00768406	36	-0.0464875	0.0046836	53200	63750000	0.95349	4	2	4.15517	0.93	0.258	0.0019	GD
P08-1	11	57	15157	443	-0.447039	0.0232271	26	-0.441274	0.0232271	61026300	134337000	0.324829	5	2	4.15517	0.93	0.258	0.0019	GD
P08-1	1	6	577	20	0.425947	0.342809	47	0.460131	0.4074	145367842	147706400	0.89511	6	2	4.15517	0.93	0.258	0.0019	GD
P08-1	6	29	124	19	0.221182	1.63423	43	0.245195	1.72562	29912410	30166632	0.938069	5	1	4.15517	0.93	0.258	0.0019	GD
P08-1	19	88	2114	103	-0.0862411	0.00957755	35	-0.111345	0.00197202	55315307	59097800	0.892816	4	2	4.15517	0.93	0.258	0.0019	GD
P08-1	1	2	3829	204	-0.157913	0.0155201	34	-0.111345	0.011207	949400	12815658	0.870113	4	2	4.15517	0.93	0.258	0.0019	GD
P08-1	21	90	315	4	-0.905317	0.397123	16	-0.905317	NA	9419100	15481800	NA	2	NA	4.15517	0.93	0.258	0.0019	GD
P08-1	21	91	5012	205	0.0683446	0.035729	39	0.0696688	0.0355928	15482300	48084149	0.564569	6	3	4.15517	0.93	0.258	0.0019	GD
P08-1	22	92	10240	292	-0.310071	0.122412	29	-0.295736	0.116109	16054700	51220700	0.524625	5	2	4.15517	0.93	0.258	0.0019	GD
P08-1	10	53	2436	88	-0.65352	0.469806	21	-0.661411	0.469806	35805300	60028900	0.95349	3	1	4.15517	0.93	0.258	0.0019	GD
P08-1	8	44	7720	208	-1.02555	15.0937	12	-1.01968	13.107	17065400	84938600	0.95349	2	0	4.15517	0.93	0.258	0.0019	GD
P08-1	2	9	11906	353	-0.418606	0.459406	27	-0.441274	0.442453	41400	87131100	0.95349	3	1	4.15517	0.93	0.258	0.0019	GD
P08-1	4	20	34	3	-0.976953	20.9873	15	-0.95863	NA	129100643	129694800	NA	2	NA	4.15517	0.93	0.258	0.0019	GD
P08-1	4	21	4027	90	-0.0734503	-0.00152069	35	-0.111345	0.00197202	129749000	184432000	0.892816	4	2	4.15517	0.93	0.258	0.0019	GD
P08-1	4	19	6494	234	-0.999576	13.4018	12	-1.01968	13.107	74804800	129099700	0.95349	2	0	4.15517	0.93	0.258	0.0019	GD
P08-1	8	45	7163	233	-0.141631	0.0110432	34	-0.111345	0.011207	85097200	146279300	0.870113	4	2	4.15517	0.93	0.258	0.0019	GD
P08-1	2	14	9347	279	-0.414421	0.400919	27	-0.441274	0.442453	141709571	208425800	0.95349	3	1	4.15517	0.93	0.258	0.0019	GD
P08-1	1	1	172	3	-0.353729	0.146125	28	-0.358454	NA	14500	949100	0.575643	4	NA	4.15517	0.93	0.258	0.0019	GD
P08-1	9	48	305	9	-0.782303	0.126178	18	-0.797519	NA	39288100	46924000	NA	2	NA	4.15517	0.93	0.258	0.0019	GD
P08-1	1	3	160	12	-1.2797	0.0822876	9	-1.2797	NA	12815900	13717200	NA	2	NA	4.15517	0.93	0.258	0.0019	GD
P08-1	1	4	20760	689	-0.12339	0.0136262	34	-0.111345	0.011207	13718500	120383000	0.870113	4	2	4.15517	0.93	0.258	0.0019	GD
P08-1	1	5	619	12	-0.366461	0.181426	28	-0.358454	NA	120383800	145367300	0.575643	4	NA	4.15517	0.93	0.258	0.0019	GD
P08-1	X	93	5743	12	-0.0355846	0.0493266	37	-0.0464875	NA	200800	58011700	0.95349	2	NA	4.15517	0.93	0.258	0.0019	GD
P08-1	X	94	15	0	-2.22075	0	5	-2.22075	NA	58011800	61719700	0.95349	0	NA	4.15517	0.93	0.258	0.0019	GD
P08-1	11	56	22	0	-2.44755	0	3	-2.46348	NA	60972000	61025900	0.95349	1	0	4.15517	0.93	0.258	0.0019	GD
P08-1	7	38	439	20	-0.528826	0.0419716	24	-0.504748	0.0245519	56174199	63673300	0.281559	5	2	4.15517	0.93	0.258	0.0019	GD
P08-1	7	37	7663	294	-0.0823482	-0.00232613	35	-0.111345	0.00197202	19900	56174067	0.892816	4	2	4.15517	0.93	0.258	0.0019	GD
P08-1	19	82	4177	149	-0.121657	0.0134244	34	-0.111345	0.011207	14247400	33167800	0.870113	4	2	4.15517	0.93	0.258	0.0019	GD
P08-1	9	47	4775	150	0.0729684	0.0355967	39	0.0696688	0.0355928	25000	39178260	0.564569	6	3	4.15517	0.93	0.258	0.0019	GD
P08-1	12	63	20389	654	-0.102221	0.00835536	34	-0.111345	0.011207	21918600	133810880	0.870113	4	2	4.15517	0.93	0.258	0.0019	GD
P08-1	2	13	704	34	-0.469038	0.540221	27	-0.441274	0.442453	135659310	141709419	0.95349	3	1	4.15517	0.93	0.258	0.0019	GD
P08-1	16	72	9035	319	-0.0557413	-0.00120337	36	-0.0464875	0.0046836	46615700	90238300	0.95349	4	2	4.15517	0.93	0.258	0.0019	GD
P08-1	17	74	1375	34	-0.944235	17.106	14	-0.95863	11.7066	8492600	15890800	0.95349	2	0	4.15517	0.93	0.258	0.0019	GD
P08-1	6	32	80	32	-0.221461	1.13254	32	-0.192975	1.13254	32369700	32634100	0.932694	4	1	4.15517	0.93	0.258	0.0019	GD
P08-1	6	33	7697	274	0.294003	1.71035	45	0.290736	1.70512	32634405	81053300	0.95349	5	1	4.15517	0.93	0.258	0.0019	GD
P08-1	6	34	4626	114	-1.86264	9.2849	8	-1.86264	9.2849	81053700	127775400	0.951288	1	0	4.15517	0.93	0.258	0.0019	GD
P08-1	4	22	334	16	-0.944231	14.5901	14	-0.95863	11.7066	184432300	186294400	0.95349	2	0	4.15517	0.93	0.258	0.0019	GD
P08-1	4	23	572	33	-0.0409916	0.00847212	36	-0.0464875	0.0046836	186295425	190947451	0.95349	4	2	4.15517	0.93	0.258	0.0019	GD
P08-1	15	67	488	23	-0.665026	0.0406254	22	-0.661411	0.0406254	20083800	23049500	0.278679	4	2	4.15517	0.93	0.258	0.0019	GD
P08-1	8	42	216	9	-1.12316	16.6233	11	-1.12316	NA	116300	2017514	NA	2	NA	4.15517	0.93	0.258	0.0019	GD
P08-1	19	85	191	6	-0.723811	-0.013581	19	-0.723811	NA	43093500	43773900	NA	2	NA	4.15517	0.93	0.258	0.0019	GD
P08-1	19	86	4639	152	-0.0351279	0.0137576	36	-0.0464875	0.0046836	43791700	51583003	0.95349	4	2	4.15517	0.93	0.258	0.0019	GD
P08-1	3	16	28142	925	-0.0603299	0.00465373	36	-0.0464875	0.0046836	71200	197942300	0.95349	4	2	4.15517	0.93	0.258	0.0019	GD
P08-1	17	75	291	5	-0.618569	19.2094	23	-0.618685	NA	15897200	16699409	0.64094	3	NA	4.15517	0.93	0.258	0.0019	GD
P08-1	17	76	42	2	-2.47893	6.74597	3	-2.46348	NA	16699678	16827100	0.95349	1	0	4.15517	0.93	0.258	0.0019	GD
P08-1	17	78	18443	579	0.146757	0.062197	40	0.141851	0.0631753	20768725	81187700	0.824401	5	2	4.15517	0.93	0.258	0.0019	GD
P08-1	18	79	8003	247	0.300615	0.226157	46	0.290736	0.226157	47400	77960500	0.95349	5	2	4.15517	0.93	0.258	0.0019	GD
P08-1	13	64	5599	140	-1.01708	13.0928	12	-1.01968	13.107	19043200	66879300	0.95349	2	0	4.15517	0.93	0.258	0.0019	GD
P08-1	13	65	3826	106	0.518791	0.465584	49	0.518791	0.465584	66933400	115091900	0.95349	6	2	4.15517	0.93	0.258	0.0019	GD
P08-1	7	40	4	1	-2.03148	0.136827	6	-2.02287	NA	136939900	137075847	NA	2	NA	4.15517	0.93	0.258	0.0019	GD
P08-1	9	50	297	12	-0.0277269	0.165137	37	-0.0464875	NA	90114000	91996127	0.95349	4	NA	4.15517	0.93	0.258	0.0019	GD
P08-1	9	51	11604	430	-0.0445341	0.00491191	36	-0.0464875	0.0046836	91996400	141124297	0.95349	4	2	4.15517	0.93	0.258	0.0019	GD
P08-1	1	8	20405	655	0.460699	0.409452	47	0.460131	0.4074	149858200	249230847	0.89511	6	2	4.15517	0.93	0.258	0.0019	GD
P08-1	8	43	1437	66	-1.21081	5.91123	10	-1.21962	7.15694	2017800	17063335	0.943001	2	0	4.15517	0.93	0.258	0.0019	GD
P08-1	10	54	13264	423	-0.465725	0.44189	27	-0.441274	0.442453	60029200	135440100	0.95349	3	1	4.15517	0.93	0.258	0.0019	GD
P08-1	7	41	4059	120	-0.0959433	0.00962235	35	-0.111345	0.00197202	137076100	158937357	0.892816	4	2	4.15517	0.93	0.258	0.0019	GD
P08-1	19	87	1709	89	-0.258058	-0.000849028	30	-0.295736	-0.000849028	51583100	55301760	0.695395	4	2	4.15517	0.93	0.258	0.0019	GD
P08-1	2	12	867	27	-0.787531	0.584063	17	-0.797519	0.561561	128932600	135656200	0.329084	3	0	4.15517	0.93	0.258	0.0019	GD
P08-1	17	77	1636	39	-0.683586	10.6721	20	-0.661411	14.5747	16827500	20747700	0.952253	3	0	4.15517	0.93	0.258	0.0019	GD
P08-1	11	55	10638	388	-0.510687	0.0236663	24	-0.504748	0.0245519	86900	60971723	0.281559	5	2	4.15517	0.93	0.258	0.0019	GD
P08-1	12	62	307	5	0.485088	0.447974	48	0.460131	NA	20015900	21807600	0.918895	6	NA	4.15517	0.93	0.258	0.0019	GD
P08-1	6	30	5	1	-2.02287	0.663251	6	-2.02287	NA	30167100	30229281	NA	2	NA	4.15517	0.93	0.258	0.0019	GD
P08-1	6	31	1578	128	0.303471	1.69573	45	0.290736	1.70512	30229463	32369439	0.95349	5	1	4.15517	0.93	0.258	0.0019	GD
P08-1	10	52	4520	179	-0.460232	0.465255	27	-0.441274	0.442453	92900	35790500	0.95349	3	1	4.15517	0.93	0.258	0.0019	GD
P08-1	7	39	11077	250	-0.0376777	0.00352908	36	-0.0464875	0.0046836	63673608	136939600	0.95349	4	2	4.15517	0.93	0.258	0.0019	GD
P08-1	17	73	4276	167	-0.653638	15.8201	20	-0.661411	14.5747	5800	8492300	0.952253	3	0	4.15517	0.93	0.258	0.0019	GD
P08-1	16	71	102	0	-2.30879	0	4	-2.30879	NA	34740100	46461600	0.95349	1	0	4.15517	0.93	0.258	0.0019	GD
P08-1	6	35	3165	84	0.241317	1.6871	43	0.245195	1.72562	127794100	151757800	0.938069	5	1	4.15517	0.93	0.258	0.0019	GD
P08-1	19	83	2	1	-2.51832	-0.266622	2	-2.51832	NA	33168059	33182700	NA	3	NA	4.15517	0.93	0.258	0.0019	GD
P08-1	19	84	4757	171	-0.0705531	0.00520691	34	-0.111345	0.011207	33183200	43093300	0.870113	4	2	4.15517	0.93	0.258	0.0019	GD
P08-1	19	80	5620	292	-0.0533581	0.00898956	36	-0.0464875	0.0046836	110600	10262000	0.95349	4	2	4.15517	0.93	0.258	0.0019	GD
P08-1	X	95	7941	5	-0.0207733	0.192388	37	-0.0464875	NA	61998800	155255200	0.95349	2	NA	4.15517	0.93	0.258	0.0019	GD
P08-1	6	28	19	0	-2.79838	0	1	-2.79838	NA	29855200	29910000	0.95349	1	0	4.15517	0.93	0.258	0.0019	GD
P08-1	2	11	4910	142	-0.495579	0.439897	25	-0.504748	0.463088	96779700	128932403	0.95349	3	1	4.15517	0.93	0.258	0.0019	GD
P08-1	6	27	3683	139	0.252921	1.76374	43	0.245195	1.72562	257100	29798248	0.938069	5	1	4.15517	0.93	0.258	0.0019	GD
P08-1	5	24	2821	114	0.140961	0.16813	41	0.141851	0.16813	140213	34795981	0.828502	5	2	4.15517	0.93	0.258	0.0019	GD
P08-1	5	25	13463	430	0.281505	0.154551	44	0.290736	0.154551	34796200	147867600	0.95349	5	2	4.15517	0.93	0.258	0.0019	GD
P08-1	19	81	2264	49	0.0258733	-0.00991008	38	0.0258733	-0.00991008	10262200	14247100	0.532079	6	3	4.15517	0.93	0.258	0.0019	GD
P08-1	16	70	10163	328	-0.125659	-0.000337801	35	-0.111345	0.00197202	64494	34739800	0.892816	4	2	4.15517	0.93	0.258	0.0019	GD
P08-1	15	68	17266	515	-0.291919	0.112677	29	-0.295736	0.116109	23052600	102197900	0.524625	5	2	4.15517	0.93	0.258	0.0019	GD
P08-1	6	36	2700	95	-1.9085	8.99349	7	-1.9085	8.99349	151766500	170893682	0.953467	1	0	4.15517	0.93	0.258	0.0019	GD
P08-1	15	69	95	4	-0.618801	-0.0241528	23	-0.618685	NA	102198200	102515300	0.64094	3	NA	4.15517	0.93	0.258	0.0019	GD
P08-1	5	26	5368	203	0.194364	0.165488	42	0.194364	0.165488	147867800	180687212	0.879913	5	2	4.15517	0.93	0.258	0.0019	GD
P08-2	19	73	2134	43	0.265378	0.110387	35	0.255225	0.163074	10665800	14677146	0.939167	5	2	4.02245	0.74	0.245	0.0005	GD
P08-2	19	74	10613	382	0.137656	0.0802033	33	0.141344	0.082079	14677300	47080000	0.710944	5	2	4.02245	0.74	0.245	0.0005	GD
P08-2	13	58	5616	140	-0.979387	14.0606	11	-0.963257	14.6465	19043300	66933200	0.939167	2	0	4.02245	0.74	0.245	0.0005	GD
P08-2	11	49	25853	831	-0.418387	0.436229	18	-0.411622	0.442292	86900	134336900	0.939167	3	1	4.02245	0.74	0.245	0.0005	GD
P08-2	10	48	13450	427	-0.422999	0.445516	18	-0.411622	0.442292	54855600	135440400	0.939167	3	1	4.02245	0.74	0.245	0.0005	GD
P08-2	6	21	5413	287	0.331932	1.64076	37	0.335725	1.63272	257100	32369439	0.913306	5	1	4.02245	0.74	0.245	0.0005	GD
P08-2	6	23	5953	200	0.361123	1.63827	37	0.335725	1.63272	32800224	58692900	0.913306	5	1	4.02245	0.74	0.245	0.0005	GD
P08-2	6	24	11	0	-1.80905	0	5	-1.83068	NA	58693300	58779300	0.880518	1	0	4.02245	0.74	0.245	0.0005	GD
P08-2	6	22	136	39	0.0723274	1.26238	32	0.100412	1.26238	32369700	32799900	0.669737	5	1	4.02245	0.74	0.245	0.0005	GD
P08-2	7	30	3708	148	0.0278691	0.00102843	28	-0.0107066	0.00293695	6970348	40134654	0.840728	4	2	4.02245	0.74	0.245	0.0005	GD
P08-2	7	29	1826	81	-0.102046	-0.00205329	27	-0.0911011	0.00190846	19900	6969600	0.753846	4	2	4.02245	0.74	0.245	0.0005	GD
P08-2	6	27	3164	84	0.307351	1.57133	37	0.335725	1.63272	127794100	151757800	0.913306	5	1	4.02245	0.74	0.245	0.0005	GD
P08-2	17	67	4295	167	-0.961357	17.2658	11	-0.963257	14.6465	5800	8638950	0.939167	2	0	4.02245	0.74	0.245	0.0005	GD
P08-2	12	51	3015	122	-0.998656	14.4864	10	-1.00657	12.718	187000	9596000	0.939167	2	0	4.02245	0.74	0.245	0.0005	GD
P08-2	5	19	9703	289	0.342481	0.159825	36	0.335725	0.159825	54639300	140085300	0.939167	5	2	4.02245	0.74	0.245	0.0005	GD
P08-2	21	82	2299	96	-0.0604319	0.0352903	29	-0.0107066	0.0352903	26960100	41033493	0.533638	5	2	4.02245	0.74	0.245	0.0005	GD
P08-2	21	83	2304	90	-0.164032	0.0149976	24	-0.148764	0.0232864	41137500	48084100	0.673351	4	2	4.02245	0.74	0.245	0.0005	GD
P08-2	12	52	71	1	-0.119031	7.14264	25	-0.148764	NA	9633200	9754300	0.72091	4	NA	4.02245	0.74	0.245	0.0005	GD
P08-2	6	25	1679	67	0.313624	1.6507	37	0.335725	1.63272	62069400	81092300	0.913306	5	1	4.02245	0.74	0.245	0.0005	GD
P08-2	6	26	4659	114	-1.76679	10.7014	6	-1.76679	10.7014	81092700	127775400	0.939167	1	0	4.02245	0.74	0.245	0.0005	GD
P08-2	16	65	97	0	-2.22666	0	2	-2.22666	NA	46386600	46435400	0.939167	1	0	4.02245	0.74	0.245	0.0005	GD
P08-2	16	66	9046	319	-0.0213594	5.20986e-06	28	-0.0107066	0.00293695	46461400	90238300	0.840728	4	2	4.02245	0.74	0.245	0.0005	GD
P08-2	7	32	1342	54	-0.192414	0.00464249	22	-0.221995	0.000237383	47874100	63226200	0.611614	4	2	4.02245	0.74	0.245	0.0005	GD
P08-2	X	86	5250	1	0.00693904	0.344918	30	-0.0107066	NA	6968457	57936600	0.878368	2	NA	4.02245	0.74	0.245	0.0005	GD
P08-2	X	87	18	0	-2.14728	0	3	-2.14728	NA	57936900	61719600	0.939167	0	NA	4.02245	0.74	0.245	0.0005	GD
P08-2	X	88	7886	1	-0.00497692	0.0957416	30	-0.0107066	NA	61998800	155003900	0.878368	2	NA	4.02245	0.74	0.245	0.0005	GD
P08-2	X	89	57	4	-0.30306	0.0626778	20	-0.298212	NA	155004000	155255200	0.50228	2	NA	4.02245	0.74	0.245	0.0005	GD
P08-2	2	7	495	30	-0.536894	0.52398	15	-0.563675	0.458261	41400	7018400	0.939167	3	1	4.02245	0.74	0.245	0.0005	GD
P08-2	8	38	3215	63	-0.969781	15.388	11	-0.963257	14.6465	47491000	84938700	0.939167	2	0	4.02245	0.74	0.245	0.0005	GD
P08-2	9	40	4789	152	-0.13043	0.0206391	24	-0.148764	0.0232864	13100	39355700	0.673351	4	2	4.02245	0.74	0.245	0.0005	GD
P08-2	21	80	323	5	-0.733101	0.503783	13	-0.713294	NA	9419200	15537400	NA	2	NA	4.02245	0.74	0.245	0.0005	GD
P08-2	4	17	573	33	-0.0230112	-0.00253785	28	-0.0107066	0.00293695	186295425	190947451	0.840728	4	2	4.02245	0.74	0.245	0.0005	GD
P08-2	19	76	4569	217	0.0968869	0.0815013	31	0.100412	0.0736357	50386100	59097800	0.668596	5	2	4.02245	0.74	0.245	0.0005	GD
P08-2	13	59	3825	106	0.560838	0.489379	42	0.560838	0.489379	66933600	115091800	0.939167	6	2	4.02245	0.74	0.245	0.0005	GD
P08-2	1	4	578	20	0.446705	0.395583	39	0.446705	0.395583	145367842	147706600	0.841159	6	2	4.02245	0.74	0.245	0.0005	GD
P08-2	1	5	340	6	0.0167367	0.0842733	30	-0.0107066	NA	147718500	149857700	0.878368	4	NA	4.02245	0.74	0.245	0.0005	GD
P08-2	1	6	20406	655	0.49026	0.366872	40	0.490347	0.366872	149858200	249230847	0.858993	6	2	4.02245	0.74	0.245	0.0005	GD
P08-2	15	63	4279	147	-0.0859951	0.00416694	27	-0.0911011	0.00190846	79217900	102515300	0.753846	4	2	4.02245	0.74	0.245	0.0005	GD
P08-2	16	64	10187	328	-0.0772856	0.00286802	27	-0.0911011	0.00190846	64500	35037300	0.753846	4	2	4.02245	0.74	0.245	0.0005	GD
P08-2	17	68	1150	24	-1.22989	17.6226	9	-1.22989	17.6226	8639100	15134600	0.939167	2	0	4.02245	0.74	0.245	0.0005	GD
P08-2	19	75	2237	70	0.30599	0.0731595	38	0.335725	0.0731595	47104200	50385600	0.8862	5	2	4.02245	0.74	0.245	0.0005	GD
P08-2	8	39	7167	233	-0.281934	0.169503	19	-0.298212	0.163243	85097100	146279349	0.331602	6	2	4.02245	0.74	0.245	0.0005	GD
P08-2	17	69	2137	56	-1.00693	11.849	10	-1.00657	12.718	15142800	20602300	0.939167	2	0	4.02245	0.74	0.245	0.0005	GD
P08-2	1	1	7205	343	-0.162834	0.030064	24	-0.148764	0.0232864	14500	23281600	0.673351	4	2	4.02245	0.74	0.245	0.0005	GD
P08-2	7	33	14045	345	-0.0217405	0.00506009	28	-0.0107066	0.00293695	63226500	150784100	0.840728	4	2	4.02245	0.74	0.245	0.0005	GD
P08-2	15	61	1703	58	-0.116624	-0.000754745	24	-0.148764	0.0232864	20083800	30904552	0.673351	4	2	4.02245	0.74	0.245	0.0005	GD
P08-2	15	62	11891	337	0.0186427	0.00404193	28	-0.0107066	0.00293695	30904800	79217606	0.840728	4	2	4.02245	0.74	0.245	0.0005	GD
P08-2	8	36	6174	220	-1.01263	11.5232	10	-1.00657	12.718	116300	43528200	0.939167	2	0	4.02245	0.74	0.245	0.0005	GD
P08-2	9	44	394	14	0.128848	0.169528	34	0.141344	NA	90114025	93651000	0.714008	5	NA	4.02245	0.74	0.245	0.0005	GD
P08-2	5	20	6902	269	0.254958	0.172826	35	0.255225	0.163074	140085600	180687212	0.939167	5	2	4.02245	0.74	0.245	0.0005	GD
P08-2	6	28	2734	95	-1.83114	9.85837	4	-1.83068	9.85837	151766500	170893682	0.939167	1	0	4.02245	0.74	0.245	0.0005	GD
P08-2	12	50	23	0	-0.49876	0	17	-0.463634	NA	73700	186700	0.679675	3	NA	4.02245	0.74	0.245	0.0005	GD
P08-2	10	47	2281	84	-0.568553	0.439107	15	-0.563675	0.458261	35805300	54570400	0.939167	3	1	4.02245	0.74	0.245	0.0005	GD
P08-2	2	9	6922	184	-0.463631	0.472112	16	-0.463634	0.472112	75938500	128957800	0.939167	3	1	4.02245	0.74	0.245	0.0005	GD
P08-2	5	18	5053	189	0.250083	0.162213	35	0.255225	0.163074	140213	54637700	0.939167	5	2	4.02245	0.74	0.245	0.0005	GD
P08-2	8	37	24	0	-2.92565	0	1	-2.92565	NA	43794000	46854300	0.939167	1	0	4.02245	0.74	0.245	0.0005	GD
P08-2	17	70	18509	579	0.00685449	0.00133704	28	-0.0107066	0.00293695	20613800	81187700	0.840728	4	2	4.02245	0.74	0.245	0.0005	GD
P08-2	12	55	2737	116	-0.328325	0.137567	19	-0.298212	0.163243	21918700	45986200	0.331602	6	2	4.02245	0.74	0.245	0.0005	GD
P08-2	4	16	335	16	-0.958057	16.7042	11	-0.963257	14.6465	184432300	186294400	0.939167	2	0	4.02245	0.74	0.245	0.0005	GD
P08-2	20	79	5525	185	-0.0395402	0.000185595	28	-0.0107066	0.00293695	35783700	62959131	0.840728	4	2	4.02245	0.74	0.245	0.0005	GD
P08-2	20	77	3553	136	-0.0385464	0.0018262	28	-0.0107066	0.00293695	68200	25460000	0.840728	4	2	4.02245	0.74	0.245	0.0005	GD
P08-2	7	31	1174	29	-0.0748982	-0.0113841	27	-0.0911011	0.00190846	40134800	47873954	0.753846	4	2	4.02245	0.74	0.245	0.0005	GD
P08-2	1	3	846	20	-0.200275	0.15682	21	-0.221995	0.159286	118624400	145367300	0.326361	6	2	4.02245	0.74	0.245	0.0005	GD
P08-2	2	11	16519	539	-0.405621	0.437338	18	-0.411622	0.442292	133094900	242192881	0.939167	3	1	4.02245	0.74	0.245	0.0005	GD
P08-2	22	84	10259	293	-0.00749042	-0.000308046	28	-0.0107066	0.00293695	16054600	51220700	0.840728	4	2	4.02245	0.74	0.245	0.0005	GD
P08-2	19	72	5939	300	0.149461	0.0845239	33	0.141344	0.082079	110600	10665100	0.710944	5	2	4.02245	0.74	0.245	0.0005	GD
P08-2	9	45	11514	428	0.0176215	0.00499244	28	-0.0107066	0.00293695	93657700	141124297	0.840728	4	2	4.02245	0.74	0.245	0.0005	GD
P08-2	10	46	4525	179	-0.434064	0.461476	18	-0.411622	0.442292	92981	35790500	0.939167	3	1	4.02245	0.74	0.245	0.0005	GD
P08-2	2	8	10360	303	-0.380851	0.45689	18	-0.411622	0.442292	7018900	75938100	0.939167	3	1	4.02245	0.74	0.245	0.0005	GD
P08-2	12	53	1498	49	-0.93801	10.4964	11	-0.963257	14.6465	9760300	19706800	0.939167	2	0	4.02245	0.74	0.245	0.0005	GD
P08-2	12	54	307	5	0.493411	0.674304	41	0.490347	NA	20016000	21807700	0.862067	6	NA	4.02245	0.74	0.245	0.0005	GD
P08-2	18	71	8009	247	-0.0198369	0.0103697	28	-0.0107066	0.00293695	47400	77960571	0.840728	4	2	4.02245	0.74	0.245	0.0005	GD
P08-2	12	56	11655	372	-0.226091	0.159242	21	-0.221995	0.159286	45986500	109246800	0.326361	6	2	4.02245	0.74	0.245	0.0005	GD
P08-2	12	57	6007	167	-0.301124	0.167299	19	-0.298212	0.163243	109247300	133810800	0.331602	6	2	4.02245	0.74	0.245	0.0005	GD
P08-2	21	81	402	18	-0.247041	-0.0161761	22	-0.221995	0.000237383	15537700	26958200	0.611614	4	2	4.02245	0.74	0.245	0.0005	GD
P08-2	20	78	2348	58	0.10593	0.0379731	31	0.100412	0.0736357	25460806	35783494	0.668596	5	2	4.02245	0.74	0.245	0.0005	GD
P08-2	7	34	6	1	-1.69521	0.476145	7	-1.69521	NA	150784400	150812900	NA	2	NA	4.02245	0.74	0.245	0.0005	GD
P08-2	7	35	1158	27	0.00931334	-0.0123016	28	-0.0107066	0.00293695	150813900	158937357	0.840728	4	2	4.02245	0.74	0.245	0.0005	GD
P08-2	9	43	2210	65	-0.993305	15.9268	10	-1.00657	12.718	70662400	89916600	0.939167	2	0	4.02245	0.74	0.245	0.0005	GD
P08-2	14	60	14416	469	-0.00771906	0.00190558	28	-0.0107066	0.00293695	19069100	107281400	0.840728	4	2	4.02245	0.74	0.245	0.0005	GD
P08-2	9	42	479	14	-0.615924	0.00200781	14	-0.615924	NA	41327300	70490100	NA	2	NA	4.02245	0.74	0.245	0.0005	GD
P08-2	9	41	93	0	-1.35454	0	8	-1.35454	NA	39355900	41323700	0.743342	1	0	4.02245	0.74	0.245	0.0005	GD
P08-2	4	14	7929	299	-0.957504	15.1042	11	-0.963257	14.6465	63958100	129345500	0.939167	2	0	4.02245	0.74	0.245	0.0005	GD
P08-2	1	2	17505	557	-0.0989379	0.0324892	26	-0.0911011	0.0324892	23281900	118624123	0.723561	4	2	4.02245	0.74	0.245	0.0005	GD
P08-2	4	15	4033	90	-0.0495134	-0.00804609	28	-0.0107066	0.00293695	129694500	184432000	0.840728	4	2	4.02245	0.74	0.245	0.0005	GD
P08-2	3	12	28152	925	-0.0212391	0.00257775	28	-0.0107066	0.00293695	71200	197942300	0.840728	4	2	4.02245	0.74	0.245	0.0005	GD
P08-2	X	85	491	11	-0.205529	0.00255167	23	-0.221995	NA	200800	6968300	0.584472	2	NA	4.02245	0.74	0.245	0.0005	GD
P08-2	2	10	692	15	-0.707158	0.420443	12	-0.713294	0.420443	128975400	133076500	0.456254	4	1	4.02245	0.74	0.245	0.0005	GD
P08-2	4	13	7109	282	-0.0312047	0.0111647	28	-0.0107066	0.00293695	53200	63750000	0.840728	4	2	4.02245	0.74	0.245	0.0005	GD
P08-3	1	3	21353	700	-0.226419	0.043856	27	-0.250546	0.0482728	13839382	145367300	0.352652	3	1	4.46872	0.36	0.152	0	GD
P08-3	12	52	4	1	-2.66825	2.75164	4	-2.70043	NA	11150600	11182800	0.352652	0	0	4.46872	0.36	0.152	0	GD
P08-3	1	2	205	13	-1.17609	-0.00133418	7	-1.17609	NA	12640900	13802800	0.352652	0	0	4.46872	0.36	0.152	0	GD
P08-3	10	46	208	7	-0.209859	0.123283	30	-0.250546	NA	132891600	134261600	0.352652	3	NA	4.46872	0.36	0.152	0	GD
P08-3	2	7	11	0	-2.92518	0	3	-2.91198	NA	91766900	91809100	0.352652	0	0	4.46872	0.36	0.152	0	GD
P08-3	20	81	3436	122	-0.101712	-0.00228507	35	-0.0801901	-0.00295596	68300	25255600	0.352652	4	2	4.46872	0.36	0.152	0	GD
P08-3	14	57	224	4	-0.550483	-0.020697	18	-0.521352	NA	19069100	20444800	NA	2	NA	4.46872	0.36	0.152	0	GD
P08-3	12	50	7	1	-2.70043	0.0266189	4	-2.70043	NA	8330436	8375052	0.352652	0	0	4.46872	0.36	0.152	0	GD
P08-3	6	24	141	44	-0.053222	0.136941	37	-0.0801901	0.136941	32337500	32797297	0.352652	4	2	4.46872	0.36	0.152	0	GD
P08-3	6	25	7617	267	0.174681	0.272695	45	0.157523	0.272242	32797684	80779500	0.352652	6	2	4.46872	0.36	0.152	0	GD
P08-3	15	60	1757	58	-0.417581	0.00941088	20	-0.419805	0.00941088	20083900	31094200	1	2	1	4.46872	0.36	0.152	0	GD
P08-3	15	61	16036	482	-0.130072	0.000139528	33	-0.134706	0.00208849	31105500	102284600	0.307634	4	2	4.46872	0.36	0.152	0	GD
P08-3	6	26	4687	114	-0.579607	0.435487	15	-0.578683	0.435487	80780000	127775400	0.318863	2	0	4.46872	0.36	0.152	0	GD
P08-3	17	68	3441	80	-0.640205	0.570643	12	-0.624726	0.506373	8358400	20747700	0.341509	2	0	4.46872	0.36	0.152	0	GD
P08-3	X	86	5741	12	-0.0288863	0.0286058	41	-0.0372045	NA	200900	57936700	0.352652	2	NA	4.46872	0.36	0.152	0	GD
P08-3	10	45	8	1	-3.19768	-0.0183211	1	-3.19768	NA	132294400	132891254	0.352652	0	0	4.46872	0.36	0.152	0	GD
P08-3	11	48	25819	831	-0.252039	0.0493569	27	-0.250546	0.0482728	86900	134337000	0.352652	3	1	4.46872	0.36	0.152	0	GD
P08-3	X	88	7939	5	-0.0608103	0.148002	38	-0.0801901	NA	61998801	155255200	0.352652	2	NA	4.46872	0.36	0.152	0	GD
P08-3	10	47	508	8	-0.478819	0.0183532	19	-0.478819	NA	134261700	135440500	NA	2	NA	4.46872	0.36	0.152	0	GD
P08-3	X	87	17	0	-2.9004	0	3	-2.91198	NA	57937000	61719700	0.352652	0	NA	4.46872	0.36	0.152	0	GD
P08-3	17	67	1373	43	-0.377045	0.448559	25	-0.355515	0.448559	6920080	8358200	0.241225	3	0	4.46872	0.36	0.152	0	GD
P08-3	1	1	3957	206	-0.270084	0.0595646	27	-0.250546	0.0482728	14500	12640700	0.352652	3	1	4.46872	0.36	0.152	0	GD
P08-3	12	51	952	42	-0.536563	0.529762	17	-0.521352	0.562261	8375300	11150319	0.352652	2	0	4.46872	0.36	0.152	0	GD
P08-3	14	58	13530	443	-0.044791	0.00206194	39	-0.0372045	0.00206194	20482400	104563932	0.352652	4	2	4.46872	0.36	0.152	0	GD
P08-3	7	33	8983	213	-0.099504	0.0092301	34	-0.0801901	0.00428036	100646508	158937400	0.352652	4	2	4.46872	0.36	0.152	0	GD
P08-3	20	82	2770	86	-0.0176439	0.0339442	40	-0.0372045	0.0339442	25257260	36962800	0.278569	5	2	4.46872	0.36	0.152	0	GD
P08-3	20	83	5208	171	-0.143709	-0.00071177	33	-0.134706	0.00208849	36963100	62959000	0.307634	4	2	4.46872	0.36	0.152	0	GD
P08-3	17	69	5073	129	-0.0617601	-0.000297571	35	-0.0801901	-0.00295596	20768725	39197176	0.352652	4	2	4.46872	0.36	0.152	0	GD
P08-3	17	70	186	13	-0.751659	0.0737258	10	-0.751659	NA	39197638	39619500	0.295093	1	0	4.46872	0.36	0.152	0	GD
P08-3	17	71	13153	435	-0.0704663	-0.00377322	35	-0.0801901	-0.00295596	39620300	81006730	0.352652	4	2	4.46872	0.36	0.152	0	GD
P08-3	13	55	5613	140	-0.520781	0.508592	17	-0.521352	0.562261	19043446	67128800	0.352652	2	0	4.46872	0.36	0.152	0	GD
P08-3	7	32	15	0	-3.05791	0	2	-3.05791	NA	100637500	100646200	0.352652	0	0	4.46872	0.36	0.152	0	GD
P08-3	4	16	7928	299	-0.50665	0.571299	17	-0.521352	0.562261	63750100	129694800	0.352652	2	0	4.46872	0.36	0.152	0	GD
P08-3	16	64	576	2	-0.925334	0.0060055	9	-0.931805	NA	31496400	46618100	0.352652	1	0	4.46872	0.36	0.152	0	GD
P08-3	16	63	9698	326	-0.143773	0.00625595	33	-0.134706	0.00208849	64500	31496100	0.307634	4	2	4.46872	0.36	0.152	0	GD
P08-3	19	74	14604	601	-0.173525	0.000147034	31	-0.17498	0.00107226	110700	39234800	0.271305	4	2	4.46872	0.36	0.152	0	GD
P08-3	19	80	1988	82	-0.168951	4.30557e-05	31	-0.17498	0.00107226	55501900	59097800	0.271305	4	2	4.46872	0.36	0.152	0	GD
P08-3	19	79	1830	109	-0.378369	-0.000697874	24	-0.355515	-0.000697874	51584858	55501700	0.104186	4	2	4.46872	0.36	0.152	0	GD
P08-3	2	5	11911	353	-0.247049	0.0947113	28	-0.250546	0.0967688	41400	87131100	0.352652	3	1	4.46872	0.36	0.152	0	GD
P08-3	2	6	349	10	-0.693562	0.11174	11	-0.694471	NA	87131300	91766686	0.227503	1	0	4.46872	0.36	0.152	0	GD
P08-3	12	53	1098	27	-0.436769	0.523565	21	-0.419805	0.472409	11183000	19667800	0.330741	2	0	4.46872	0.36	0.152	0	GD
P08-3	12	54	20703	660	-0.0690061	0.00449675	34	-0.0801901	0.00428036	19671000	133810800	0.352652	4	2	4.46872	0.36	0.152	0	GD
P08-3	19	75	16	0	-2.34946	0	5	-2.34946	NA	39235000	39292200	0.352652	0	0	4.46872	0.36	0.152	0	GD
P08-3	6	21	3828	158	0.153442	0.279778	45	0.157523	0.272242	257100	30166632	0.352652	5	1	4.46872	0.36	0.152	0	GD
P08-3	6	22	6	2	-1.92598	-0.0621675	6	-1.92598	NA	30167100	30229504	0.352652	0	0	4.46872	0.36	0.152	0	GD
P08-3	6	23	1567	122	0.246439	0.228311	46	0.252182	0.228311	30297100	32336517	0.352652	6	2	4.46872	0.36	0.152	0	GD
P08-3	7	29	6819	266	-0.0974215	-0.00332134	34	-0.0801901	0.00428036	19900	48081095	0.352652	4	2	4.46872	0.36	0.152	0	GD
P08-3	7	30	2017	69	-0.352921	0.0120517	22	-0.355515	0.0274241	48082900	72209300	0.25841	3	1	4.46872	0.36	0.152	0	GD
P08-3	4	13	2671	136	-0.145526	0.00528965	33	-0.134706	0.00208849	53000	9921800	0.307634	4	2	4.46872	0.36	0.152	0	GD
P08-3	15	62	59	2	-0.707504	0.0108229	11	-0.694471	NA	102284900	102515400	0.227503	1	0	4.46872	0.36	0.152	0	GD
P08-3	16	65	9025	319	-0.079608	0.00101486	34	-0.0801901	0.00428036	46629500	90238300	0.352652	4	2	4.46872	0.36	0.152	0	GD
P08-3	17	66	2814	124	-0.51904	0.596433	17	-0.521352	0.562261	5978	6919600	0.352652	2	0	4.46872	0.36	0.152	0	GD
P08-3	10	44	12327	400	-0.269727	0.106862	28	-0.250546	0.0967688	61828400	132081700	0.352652	3	1	4.46872	0.36	0.152	0	GD
P08-3	12	49	2536	101	-0.496883	0.567098	17	-0.521352	0.562261	73600	8329700	0.352652	2	0	4.46872	0.36	0.152	0	GD
P08-3	9	37	111	3	-0.243976	0.172183	30	-0.250546	NA	37888600	38935000	0.352652	3	NA	4.46872	0.36	0.152	0	GD
P08-3	3	12	28128	925	-0.0786249	0.00363754	34	-0.0801901	0.00428036	71100	197942300	0.352652	4	2	4.46872	0.36	0.152	0	GD
P08-3	9	38	686	17	-0.942037	0.0359411	8	-0.931805	0.0359411	39073900	71094200	0.25293	0	0	4.46872	0.36	0.152	0	GD
P08-3	6	27	3169	84	0.180073	0.256079	45	0.157523	0.272242	127794300	151773700	0.352652	6	2	4.46872	0.36	0.152	0	GD
P08-3	6	28	2725	95	-0.612013	0.448174	12	-0.624726	0.506373	151773900	170893682	0.341509	2	0	4.46872	0.36	0.152	0	GD
[truncated: 11,607 more rows]
