# Supplementary material for: Multi-region exome sequencing reveals the intratumoral heterogeneity of surgically resected small cell lung cancer
Source: Nat Commun. 2021 Sep 14;12:5431. doi: 10.1038/s41467-021-25787-x (PMC8440529; doi:10.1038/s41467-021-25787-x)
Supplement: Supplementary file 6 — Supplementary Data 4 [file 41467_2021_25787_MOESM6_ESM.xlsx]

## Sheet: Table S2
Supplementary Data 4. Arm level Copy number variations in SCLC (n=40) identified by GISTIC2
Arm	# Genes	Amp frequency	Amp frequency score	Amp z-score	Amp q-value	Del frequency	Del frequency score	Del z-score	Del q-value
1p	2121	0.3	0.3	3.82	0.000411	0.01	0.01	-3.87	1
1q	1955	0.42	0.42	6.94	7.78e-11	0	0	-3.91	1
2p	924	0.05	0.06	-4.13	1	0.21	0.22	-0.644	1
2q	1556	0.06	0.07	-3.46	1	0.14	0.15	-1.46	1
3p	1062	0.04	0.09	-2.7	1	0.52	0.54	7.63	1.54e-13
3q	1139	0.34	0.39	3.92	0.000349	0.13	0.2	-0.618	1
4p	489	0.09	0.15	-2.39	1	0.38	0.42	3.51	0.000821
4q	1049	0.08	0.14	-2.02	1	0.39	0.43	4.68	8.27e-06
5p	270	0.44	0.48	4.46	5.36e-05	0.07	0.13	-2.75	1
5q	1427	0.11	0.21	-0.0814	0.968	0.48	0.54	8.28	2.22e-15
6p	1173	0.33	0.33	2.66	0.0129	0.03	0.04	-4.12	1
6q	839	0.29	0.32	1.64	0.113	0.08	0.12	-2.83	1
7p	641	0.12	0.14	-2.79	1	0.17	0.19	-1.74	1
7q	1277	0.11	0.13	-2.24	1	0.17	0.19	-0.903	1
8p	580	0.24	0.32	1.05	0.293	0.23	0.31	0.885	0.579
8q	859	0.38	0.41	3.8	0.000411	0.07	0.12	-2.59	1
9p	422	0.3	0.35	1.66	0.113	0.14	0.2	-1.52	1
9q	1113	0.24	0.29	1.34	0.191	0.17	0.22	-0.309	1
10p	409	0.11	0.17	-2.01	1	0.38	0.42	3.31	0.00156
10q	1268	0	0	-4.19	1	0.49	0.49	7.04	9.65e-12
11p	862	0.1	0.12	-2.9	1	0.18	0.2	-1.09	1
11q	1515	0.15	0.17	-1.02	1	0.11	0.13	-2.01	1
12p	575	0.33	0.38	2.57	0.0157	0.12	0.17	-1.86	1
12q	1447	0.33	0.35	3.44	0.00129	0.06	0.09	-2.78	1
13q	654	0.11	0.17	-1.8	1	0.37	0.41	3.51	0.000821
14q	1341	0.28	0.32	2.46	0.0197	0.11	0.15	-1.53	1
15q	1355	0.13	0.24	0.337	0.701	0.43	0.5	6.95	1.46e-11
16p	872	0.09	0.11	-3.12	1	0.18	0.2	-1.13	1
16q	702	0.03	0.04	-4.21	1	0.4	0.41	3.73	0.000422
17p	683	0.04	0.08	-3.07	1	0.51	0.53	6.6	1.34e-10
17q	1592	0.28	0.32	2.93	0.00614	0.11	0.15	-1.21	1
18p	143	0.41	0.45	3.65	0.000668	0.1	0.17	-2.31	1
18q	446	0.38	0.46	4.08	0.000223	0.18	0.29	0.355	1
19p	995	0.35	0.38	3.39	0.0014	0.07	0.12	-2.59	1
19q	1709	0.35	0.37	4.62	3.75e-05	0.05	0.08	-2.66	1
20p	355	0.33	0.37	2.07	0.0476	0.1	0.15	-2.6	1
20q	753	0.33	0.35	2.26	0.0319	0.04	0.06	-3.96	1
21p	13	0.06	0.24	-0.711	1	0.76	0.81	11.7	0
21q	509	0.2	0.24	-0.584	1	0.18	0.23	-0.924	1
22q	921	0.03	0.05	-3.83	1	0.38	0.4	3.78	0.000389
