# Supplementary material for: Multi-region exome sequencing reveals the intratumoral heterogeneity of surgically resected small cell lung cancer
Source: Nat Commun. 2021 Sep 14;12:5431. doi: 10.1038/s41467-021-25787-x (PMC8440529; doi:10.1038/s41467-021-25787-x)
Supplement: Supplementary file 7 — Supplementary Data 5 [file 41467_2021_25787_MOESM7_ESM.xlsx]

## Sheet: Table S3
Supplementary Data 5. Focal copy number variations in SCLC (n=40) identified by GISTIC2
cytoband	q	value	residual	CNV changes	Significant potential driver genes *
8q24.21	1.1135e-07	1.1135e-07	chr8:128429343-128960077	amp	MYC,
13q34	2.3374e-06	2.3374e-06	chr13:109858912-110864999	amp
1p34.2	2.4927e-06	2.4927e-06	chr1:40092144-40527559	amp
5p13.2	5.4314e-06	5.4314e-06	chr5:35712804-36194011	amp	IL7R,
6p22.3	2.8701e-05	2.8701e-05	chr6:20212295-23725244	amp
9p24.1	0.00010696	0.00010696	chr9:5431826-5522717	amp	CD274,PDCD1LG2,
17q25.3	5.4314e-06	0.00012508	chr17:66195009-81195210	amp	H3F3B,PRKAR1A,SRSF2,SEPT9,RNF213,ASPSCR1,CANT1,
1q22	2.4927e-06	0.00013059	chr1:156338946-156351823	amp
3q25.1	1.3227e-06	0.00015064	chr3:148447957-152554699	amp	WWTR1,
2p24.3	0.00015788	0.00015788	chr2:15770805-16733671	amp	MYCN,
1q21.3	3.0175e-06	0.0002091	chr1:149905263-151337221	amp	ARNT,SETDB1,MLLT11,
19q13.2	0.0011002	0.0011002	chr19:31025721-40477193	amp	CEBPA,LSM14A,CEP89,
8p11.23	0.0027197	0.0027197	chr8:37553439-38959505	amp	FGFR1,
18q21.33	0.0030786	0.0030786	chr18:59157904-59167817	amp
3q29	3.4813e-06	0.0044786	chr3:176336985-197880026	amp	BCL6,EIF4A2,ETV5,LPP,MUC4,PIK3CA,SOX2,TFRC,TP63,MAP3K13,IGF2BP2,TBL1XR1,MB21D2,
19p13.11	0.0056233	0.0056233	chr19:19552010-19917799	amp
17q22	8.097e-05	0.0057227	chr17:45810739-63524857	amp	CD79B,CLTC,COL1A1,DDX5,HLF,AXIN2,SPOP,PPM1D,KAT7,RNF43,BRIP1,MSI2,
11q13.5	0.01226	0.01226	chr11:75694437-79873649	amp
18p11.32	0.013702	0.013702	chr18:580291-2539164	amp
2q31.2	0.0057894	0.019599	chr2:176194943-179189074	amp	HOXD11,HOXD13,NFE2L2,
1q21.1	0.016713	0.026456	chr1:145416983-145457659	amp
2q31.3	0.014199	0.052416	chr2:180857915-182775479	amp
5p15.33	0.069165	0.069165	chr5:1-1406484	amp	SDHA,TERT,
4q31.3	0.089848	0.089848	chr4:154709369-155741585	amp
15q11.1	9.4105e-83	1.793e-79	chr15:1-20613858	del
19q13.31	6.6531e-61	1.2745e-60	chr19:43709047-43757857	del
1p36.21	1.9161e-61	2.4975e-59	chr1:13112743-13364811	del
9q21.11	1.7164e-53	1.7164e-53	chr9:38621848-71152113	del
7q22.1	9.3492e-48	8.2395e-47	chr7:100491907-100663548	del
14q11.2	9.6693e-47	9.6693e-47	chr14:1-19553398	del
7q11.21	1.898e-45	2.1986e-44	chr7:57530274-63506057	del
19p12	1.199e-39	2.0753e-39	chr19:21566443-21909362	del	ZNF429,
15q26.3	1.1572e-33	1.1572e-33	chr15:102389753-102531392	del
16q11.2	6.3986e-28	6.3986e-28	chr16:34404311-46694208	del
2p11.1	5.6748e-26	6.377e-24	chr2:89111862-91963861	del
1q21.1	3.0778e-22	1.8595e-18	chr1:121310504-143767942	del
8p23.1	1.2949e-15	1.2949e-15	chr8:11922139-12040037	del
2q21.1	1.0351e-17	2.2549e-15	chr2:131103908-133174899	del
19q13.42	1.6464e-22	5.0994e-15	chr19:55295312-55328049	del
1p36.13	3.7562e-16	3.0637e-14	chr1:16817714-17248599	del
13q14.2	5.8709e-23	4.0442e-14	chr13:48667769-50070086	del	RB1,CYSLTR2,
3q29	3.5942e-14	4.5666e-14	chr3:197804059-198022430	del
14q32.33	5.7174e-13	5.5597e-13	chr14:106437907-107349540	del
6p22.1	6.8575e-13	2.9757e-12	chr6:29858403-29943127	del	HLA-A,
10q11.21	1.7845e-28	5.0363e-12	chr10:43019161-43572568	del
10q11.21.1	1.1793e-29	5.6106e-12	chr10:45495766-49365003	del
4q13.2	5.6106e-12	1.6654e-11	chr4:69344731-70454996	del
1q21.2	3.6582e-16	2.4191e-11	chr1:147597301-148201883	del
13q12.11	2.1515e-17	2.1203e-10	chr13:1-19622097	del
10q26.13	6.9326e-11	2.7885e-10	chr10:124273920-124458032	del
17p12	1.8354e-16	7.4191e-09	chr17:15584319-15690312	del
22q11.1	3.7087e-08	3.7087e-08	chr22:1-16449875	del
12p13.31	1.0427e-07	1.0427e-07	chr12:9465770-9822442	del
18p11.21	2.427e-07	2.343e-07	chr18:13885201-14179499	del
10q26.3	8.1362e-08	4.2222e-07	chr10:131905449-133757685	del
4p16.1	5.777e-07	5.5396e-07	chr4:9218615-9446399	del
19q13.41	4.4059e-17	7.1e-07	chr19:53100516-53268760	del
11p15.1	1.5399e-06	1.5092e-06	chr11:1482021-55061274	del	CARS,DDB2,EXT2,FANCF,LMO1,LMO2,MYOD1,NUP98,WT1,CREB3L1,
9p24.3	2.2405e-06	2.3233e-06	chr9:1-121379	del
5q35.3	1.091e-06	3.0406e-06	chr5:180276145-180415899	del
1q21.3	1.2668e-06	5.2226e-06	chr1:153005384-153122619	del
17q21.2	1.1334e-05	1.2906e-05	chr17:39406845-39465546	del
11q12.2	0.00012408	0.00012408	chr11:60906143-61026299	del
3p12.1	0.00074363	0.00070414	chr3:84339488-87275448	del
1p36.33	5.5396e-07	0.0009363	chr1:1-762042	del
10p12.1	0.00060908	0.0010683	chr10:27524176-27687172	del
2q37.3	0.001073	0.001073	chr2:225449909-243199373	del
13q21.2	1.4378e-11	0.0013464	chr13:60737901-64320828	del
10q23.31	0.0009363	0.0020575	chr10:89505802-90350335	del	PTEN,
17q24.2	0.0022562	0.0023138	chr17:66042601-66264465	del
7q35	0.0033384	0.0033384	chr7:143882597-143996508	del
17p13.3	0.0018986	0.0035402	chr17:1-181315	del
17p11.2	1.0406e-09	0.005802	chr17:20305466-20906226	del
12q23.1	0.0060249	0.0061822	chr12:100378046-100646352	del
6p22.2	0.001043	0.0074262	chr6:26413567-26458909	del
15q25.2	0.0013413	0.01025	chr15:84795182-85053132	del
17p11.2.1	2.5906e-11	0.01025	chr17:16676103-16842834	del
9q34.12	0.010734	0.010765	chr9:132998983-133972063	del	ABL1,
17q21.31	0.0092546	0.010765	chr17:44271377-44630164	del
15q13.1	1.2574e-20	0.013394	chr15:28291200-28899638	del
19p13.12	0.014582	0.014821	chr19:15838830-15904913	del
5q31.3	0.010127	0.0292	chr5:140084001-140712038	del
11q14.3	0.01767	0.0292	chr11:89732947-89820328	del
17p11.2.2	1.9017e-09	0.034937	chr17:18256980-18414613	del
4q25	0.00055299	0.037376	chr4:113553195-113970853	del
22q13.33	0.039441	0.039441	chr22:42999205-51304566	del
4q35.2	0.0056554	0.044503	chr4:189026295-191154276	del
19q13.2	0.019015	0.047881	chr19:40337001-40477193	del
11q23.3	0.032114	0.052611	chr11:111965756-135006516	del	CBL,DDX6,FLI1,KCNJ5,PAFAH1B2,ZBTB16,ARHGEF12,BCL9L,FOXR1,
11q11	4.0866e-06	0.055169	chr11:55322021-55541799	del
3q29.1	0.044503	0.060417	chr3:195461609-195590617	del	MUC4,
6q26	0.060417	0.060417	chr6:160922450-161123235	del
15q25.3	0.0081637	0.065438	chr15:86313001-89010862	del	NTRK3,
12p11.1	0.078598	0.080843	chr12:33579499-38710818	del
Note: * Potential driver genes were filtered by COSMIC cancer census genes.
