# Supplementary material for: Multi-region exome sequencing reveals the intratumoral heterogeneity of surgically resected small cell lung cancer
Source: Nat Commun. 2021 Sep 14;12:5431. doi: 10.1038/s41467-021-25787-x (PMC8440529; doi:10.1038/s41467-021-25787-x)
Supplement: Supplementary file 8 — Supplementary Data 6 [file 41467_2021_25787_MOESM8_ESM.xlsx]

## Sheet: Table S4
Supplementary Data 6. TP53, RB1, and EGFR alterations in our cohort(n=40)
patientID	SampleID	TP53	RB1	EGFR	EGFR.VAF	EGFR.HGVSp_Short
P01	P01-1	Del	Del;Nonsense_Mutation	Del;Missense_Mutation	0.412804	p.G652W
P01	P01-2	Del	Del;Nonsense_Mutation	Del;Missense_Mutation	0.391304	p.G652W
P01	P01-3	Del	Del;Nonsense_Mutation	Del;Missense_Mutation	0.250996	p.G652W
P02	P02-1	Del;Missense_Mutation	Del;Frame_Shift_Del	Del	NA	NA
P02	P02-2		Del;Frame_Shift_Del	Del	NA	NA
P02	P02-3	Del;Missense_Mutation	Del;Frame_Shift_Del	Del	NA	NA
P03	P03-1	Splice_Site			NA	NA
P04	P04-1	Splice_Site	Del	Missense_Mutation	0.266319	p.E114Q
P04	P04-2	Splice_Site	Del	Missense_Mutation	0.306358	p.E114Q
P04	P04-3	Splice_Site	Del	Missense_Mutation	0.209125	p.E114Q
P05	P05-1	Del	Del	Del	NA	NA
P05	P05-2	Del;Missense_Mutation	Del;Splice_Site	Del	NA	NA
P05	P05-3	Del;Missense_Mutation	Del;Splice_Site	Del	NA	NA
P06	P06-1	Nonsense_Mutation	Del	Amp	NA	NA
P06	P06-2	Nonsense_Mutation	Del	Amp	NA	NA
P06	P06-3	Nonsense_Mutation	Del	Amp	NA	NA
P07	P07-1	Missense_Mutation	Del;Missense_Mutation		NA	NA
P07	P07-2	Del;Missense_Mutation	Del	Amp	NA	NA
P07	P07-3	Del;Missense_Mutation	Del;Missense_Mutation	Amp	NA	NA
P08	P08-1	Del	Del;Splice_Site	Missense_Mutation	0.483801	p.L858R
P08	P08-2	Del	Del;Splice_Site	Missense_Mutation	0.496491	p.L858R
P08	P08-3	Del	Del;Splice_Site	Del;Missense_Mutation	0.268293	p.L858R
P09	P09-1	Del;Missense_Mutation	Nonsense_Mutation		NA	NA
P09	P09-2	Del;Missense_Mutation	Nonsense_Mutation		NA	NA
P09	P09-3	Del;Missense_Mutation	Nonsense_Mutation		NA	NA
P10	P10-1	Del;Missense_Mutation	Del;Splice_Site		NA	NA
P10	P10-2	Del;Missense_Mutation	Del		NA	NA
P10	P10-3	Del;Missense_Mutation	Del		NA	NA
P11	P11-1	Missense_Mutation	Multi_Hit		NA	NA
P11	P11-2	Missense_Mutation	Multi_Hit		NA	NA
P11	P11-3	Missense_Mutation	Multi_Hit	Amp	NA	NA
P12	P12-1	Del;Missense_Mutation	Del;Nonsense_Mutation	Del	NA	NA
P12	P12-2	Del;Missense_Mutation	Del;Nonsense_Mutation		NA	NA
P12	P12-3	Del;Missense_Mutation	Del;Nonsense_Mutation	Del	NA	NA
P13	P13-1	Del;Missense_Mutation	Del	Amp	NA	NA
P13	P13-2	Del;Missense_Mutation	Del		NA	NA
P13	P13-3	Del;Missense_Mutation	Del	Amp	NA	NA
P14	P14-1	Del	Del;Splice_Site		NA	NA
P14	P14-2	Del	Del;Splice_Site		NA	NA
P14	P14-3	Del	Del;Splice_Site		NA	NA
P15	P15-1	Del;Missense_Mutation	Del	Del	NA	NA
P15	P15-2	Del;Missense_Mutation	Del;Frame_Shift_Ins	Amp	NA	NA
P15	P15-3	Del;Missense_Mutation	Del;Frame_Shift_Ins		NA	NA
P16	P16-1	Missense_Mutation	Del;Frame_Shift_Ins	Missense_Mutation	0.411514	p.L858R
P16	P16-2	Del;Missense_Mutation	Del;Frame_Shift_Ins	Del;Missense_Mutation	0.223881	p.L858R
P16	P16-3	Del;Missense_Mutation	Del;Frame_Shift_Ins	Missense_Mutation	0.251572	p.L858R
P17	P17-1			Missense_Mutation	0.0670391	p.L858R
P17	P17-2	Del;Missense_Mutation	Del		NA	NA
P17	P17-3	Missense_Mutation	Del		NA	NA
P18	P18-1	Del;Nonsense_Mutation	Del;Frame_Shift_Del		NA	NA
P18	P18-2	Del;Nonsense_Mutation	Del;Frame_Shift_Del		NA	NA
P18	P18-3	Del;Nonsense_Mutation	Del;Frame_Shift_Del		NA	NA
P19	P19-1	Amp		Del	NA	NA
P19	P19-3	Del;Missense_Mutation	Del;Nonsense_Mutation		NA	NA
P20	P20-1	Del;Missense_Mutation	Del	Del	NA	NA
P20	P20-2	Del;Missense_Mutation	Del		NA	NA
P21	P21-1	Amp			NA	NA
P21	P21-2	Missense_Mutation	Multi_Hit		NA	NA
P21	P21-3	Missense_Mutation	Silent		NA	NA
P22	P22-1	Missense_Mutation	Multi_Hit	Del	NA	NA
P22	P22-2	Missense_Mutation	Multi_Hit	Del	NA	NA
P22	P22-3	Missense_Mutation	Multi_Hit	Del	NA	NA
P23	P23-1	Del;Missense_Mutation	Del;Frame_Shift_Ins	Del	NA	NA
P23	P23-2	Del;Missense_Mutation	Del;Frame_Shift_Ins		NA	NA
P23	P23-3	Del;Missense_Mutation	Del;Frame_Shift_Ins		NA	NA
P24	P24-1	Del;Missense_Mutation		Del	NA	NA
P24	P24-2	Del;Missense_Mutation	Del	Del	NA	NA
P24	P24-3	Del;Missense_Mutation		Del	NA	NA
P25	P25-1	Del;Nonsense_Mutation		Del	NA	NA
P25	P25-2	Del;Nonsense_Mutation			NA	NA
P25	P25-3	Nonsense_Mutation		Del	NA	NA
P26	P26-1	Del;Missense_Mutation			NA	NA
P26	P26-2	Del;Missense_Mutation			NA	NA
P26	P26-3	Amp;Missense_Mutation		Del	NA	NA
P27	P27-1	Multi_Hit	Del;Missense_Mutation	Del;Missense_Mutation	0.474419	p.R108K
P27	P27-1	Multi_Hit	Del;Missense_Mutation	Del;Missense_Mutation	0.439024	p.Q701L
P27	P27-2	Multi_Hit	Del;Missense_Mutation	Del;Missense_Mutation	0.448276	p.R108K
P27	P27-2	Multi_Hit	Del;Missense_Mutation	Del;Missense_Mutation	0.460784	p.Q701L
P27	P27-3	Multi_Hit	Del;Missense_Mutation	Missense_Mutation	0.493243	p.R108K
P27	P27-3	Multi_Hit	Del;Missense_Mutation	Missense_Mutation	0.402083	p.Q701L
P28	P28-1	Nonsense_Mutation	Del;Nonsense_Mutation		NA	NA
P28	P28-2	Nonsense_Mutation	Del;Nonsense_Mutation		NA	NA
P28	P28-3	Nonsense_Mutation	Del;Nonsense_Mutation		NA	NA
P29	P29-1	Missense_Mutation	Del;Missense_Mutation	Amp;In_Frame_Del	0.463158	p.E746_A750del
P29	P29-2	Del;Missense_Mutation	Del;Missense_Mutation	In_Frame_Del	0.359551	p.E746_A750del
P29	P29-3	Del;Missense_Mutation	Del;Missense_Mutation	Amp;In_Frame_Del	0.481132	p.E746_A750del
P30	P30-1	Splice_Site	Del;Frame_Shift_Del	Del	NA	NA
P30	P30-2	Splice_Site	Del;Frame_Shift_Del	Del	NA	NA
P30	P30-3	Splice_Site	Del;Frame_Shift_Del	Del	NA	NA
P31	P31-1	Del;Missense_Mutation	Frame_Shift_Ins		NA	NA
P31	P31-2	Del;Missense_Mutation	Del;Frame_Shift_Ins		NA	NA
P31	P31-3	Del;Missense_Mutation	Frame_Shift_Ins		NA	NA
P32	P32-1	Missense_Mutation	Del;Splice_Site		NA	NA
P32	P32-2	Del;Missense_Mutation	Splice_Site		NA	NA
P32	P32-3	Missense_Mutation	Del;Splice_Site	Del	NA	NA
P33	P33-1	Del;Missense_Mutation	Del;Nonsense_Mutation		NA	NA
P33	P33-2	Del;Missense_Mutation	Del;Nonsense_Mutation		NA	NA
P33	P33-3	Del;Missense_Mutation	Del		NA	NA
P34	P34-1	Missense_Mutation	Frame_Shift_Ins		NA	NA
P34	P34-2	Missense_Mutation	Frame_Shift_Ins		NA	NA
P34	P34-3	Missense_Mutation	Frame_Shift_Ins		NA	NA
P35	P35-1	Del;Missense_Mutation	Del;Nonsense_Mutation		NA	NA
P35	P35-2	Del;Missense_Mutation	Del;Nonsense_Mutation		NA	NA
P35	P35-3	Missense_Mutation	Del;Nonsense_Mutation		NA	NA
P36	P36-1	Del;Missense_Mutation	Del;Splice_Site		NA	NA
P36	P36-2	Del;Missense_Mutation	Del;Splice_Site		NA	NA
P36	P36-3	Del;Missense_Mutation	Del;Splice_Site		NA	NA
P37	P37-1	Del	Amp		NA	NA
P37	P37-2	Del	Amp		NA	NA
P37	P37-3	Del	Amp		NA	NA
P38	P38-1	Missense_Mutation	Del;Missense_Mutation		NA	NA
P38	P38-2	Missense_Mutation	Del;Missense_Mutation		NA	NA
P38	P38-3	Missense_Mutation	Del;Missense_Mutation		NA	NA
P40	P40-1	Del;Splice_Site	Del;Frame_Shift_Ins	Del	NA	NA
P40	P40-2	Del;Splice_Site	Frame_Shift_Ins		NA	NA
P40	P40-3	Del;Splice_Site	Frame_Shift_Ins		NA	NA
